# Supplementary material for: Identification and validation of tryptophan-related gene signatures to predict prognosis and immunotherapy response in lung adenocarcinoma reveals a critical role for PTTG1
Source: Front Immunol. 2024 Jul 31;15:1386427. doi: 10.3389/fimmu.2024.1386427 (PMC11321965; doi:10.3389/fimmu.2024.1386427)
Supplement: Supplementary file 2 [file Table_1.xlsx]

## Sheet: Data
Supplemental Data
Supplementary Table S1
51 TRPRGs
Supplementary Table S2
Differentially expressed genes between two tryptophan clusters.
Supplementary Table S3
Clinical Information of LUAD samples in the TCGA database.
Supplementary Table S4
Clinical Information of GSE31210 in GEO database.
Supplementary Table S5
Clinical Information of GSE50081 in GEO database.
Supplementary Table S6
Clinical Information of GSE30219 in GEO database.
Supplementary Table S7
Baseline data on the Guilin lung cancer cohort

## Sheet: S1
TRPRGs
WARS2
INMT
TPH
AFMID
ACMSD
AANAT
CYP1A1
CYP1A2
CYP1B1
DDC
IDO2
ECHS1
EHHADH
ALDH2
ALDH1B1
ALDH9A1
ALDH3A2
HAAO
IL4I1
AOC1
GCDH
HADHA
HADH
AOX1
IDO1
ACAT1
ACAT2
MAOA
MAOB
ASMT
OGDH
ALDH7A1
AADAT
OGDHL
TDO2
TPH1
WARS1
CAT
KMO
KYNU
SLC7A5
KYAT3
SLC3A2
KYAT1
SLC36A4
TPH2
DLD
AHR
GOT2
ALDH8A1
STAT1

## Sheet: S2
25 DEGs
CDC20
CDCA5
TPX2
FOXM1
SKA3
KIF4A
CCNB2
CEP55
PRC1
BUB1B
CYP4B1
DLGAP5
NUSAP1
KIF20A
RRM2
MCM4
ANLN
KIF11
MAD2L1
PBK
CHRDL1
PTTG1
SLC2A1
RHOV
FAM83A

## Sheet: S3
Samples	Age	Gender	T.Stage	N.Stage	M.Stage	Stage	Status	OS.time	Riskscore	Riskgroup	Tryptophan Metabolism(ssgsea)	Tryptophan Catabolism(ssgsea)
TCGA-05-4249-01	67	MALE	T2	N0	M0	I	0	4.1726	1.49763	Low	-0.769389	-0.593525
TCGA-05-4250-01	79	FEMALE	T3	N1	M0	III	1	0.331507	2.29456	High	0.205691	0.654281
TCGA-05-4382-01	68	MALE	T2	N0	M0	I	0	1.66301	1.39973	Low	-0.38834	-1.01881
TCGA-05-4384-01	66	MALE	T2	N2	M0	III	0	1.16712	1.49245	Low	0.837493	-0.568038
TCGA-05-4389-01	70	MALE	T1	N0	M0	I	0	3.75068	1.54629	Low	1.53372	0.307245
TCGA-05-4390-01	58	FEMALE	T2	N0	M0	I	0	3.08493	1.96969	High	0.391995	-0.604299
TCGA-05-4396-01	76	MALE	T4	N1	M0	III	1	0.830137	1.80571	High	1.38005	-1.3534
TCGA-05-4397-01	65	MALE	T2	N1	M0	II	1	2.00274	1.82577	High	1.09829	1.51238
TCGA-05-4398-01	47	FEMALE	T4	N3	M0	III	0	3.92055	2.41792	High	-1.48703	-0.351792
TCGA-05-4402-01	57	FEMALE	T2	NA	M1	IV	1	0.668493	1.92328	High	0.0608282	-0.522268
TCGA-05-4403-01	76	MALE	T2	N0	M0	I	0	1.58356	1.28827	Low	0.248314	-1.50688
TCGA-05-4405-01	74	FEMALE	T2	N0	M0	I	0	1.67123	1.50939	Low	-1.49803	-2.24276
TCGA-05-4415-01	57	MALE	T4	N2	M0	III	1	0.249315	3.16115	High	-0.448466	1.40948
TCGA-05-4417-01	51	FEMALE	T2	N0	M0	I	0	1.24658	1.43027	Low	0.222043	0.0632008
TCGA-05-4418-01	69	MALE	T3	N2	M0	III	1	0.750685	2.79681	High	0.946485	2.43863
TCGA-05-4420-01	41	MALE	T2	N0	M0	I	0	2.49863	2.00905	High	-0.772557	-0.701529
TCGA-05-4422-01	68	MALE	T2	N0	M0	I	0	1	1.21058	Low	2.54286	1.74646
TCGA-05-4424-01	70	MALE	T3	N0	M0	II	0	2.50137	1.59732	Low	1.10885	-1.24022
TCGA-05-4425-01	70	FEMALE	T2	N0	M1	IV	0	1.83288	2.00044	High	1.49284	0.712803
TCGA-05-4426-01	71	MALE	T2	N0	M0	I	0	2.16712	1.87269	High	-0.368502	-1.49992
TCGA-05-4427-01	65	FEMALE	T2	N1	M0	II	0	2.16712	1.80981	High	-1.80163	-1.85346
TCGA-05-4430-01	59	FEMALE	T2	N0	M0	I	0	2.08493	1.37727	Low	-0.120534	-0.396932
TCGA-05-4432-01	66	MALE	T2	N1	M0	II	0	2.08493	1.56486	Low	0.00411448	0.375184
TCGA-05-4433-01	82	MALE	T2	N0	M0	I	0	2	1.06241	Low	0.389203	-0.787439
TCGA-05-4434-01	67	FEMALE	T4	N1	M1	IV	1	1.25205	2.40622	High	0.493366	1.06076
TCGA-05-5420-01	67	MALE	T2	N2	M0	III	0	1.25205	1.70822	High	2.72411	2.86087
TCGA-05-5423-01	65	MALE	T2	N1	M0	II	0	0.413699	1.03205	Low	1.09912	0.743748
TCGA-05-5425-01	68	MALE	T2	N1	M0	II	0	2.41644	2.00923	High	1.39443	2.18668
TCGA-05-5428-01	57	MALE	T1	N1	M0	II	0	1.83562	1.74459	High	-0.363234	-0.200586
TCGA-05-5429-01	60	MALE	T3	N2	M0	III	1	0.753425	1.516	Low	1.0197	-0.829995
TCGA-05-5715-01	69	FEMALE	T2	N0	M0	I	0	0.169863	1.84785	High	-0.127242	0.0236772
TCGA-35-3615-01	57	MALE	T2	N0	M0	I	0	0.0383562	1.06709	Low	0.413653	-0.179417
TCGA-35-4122-01	69	MALE	T1	N0	M0	I	0	0.616438	1.57891	Low	1.50649	2.25064
TCGA-35-4123-01	38	MALE	T1	N0	M0	I	0	0.49863	1.90309	High	-1.24488	0.812802
TCGA-35-5375-01	61	MALE	T2	N2	M0	III	0	0.723288	1.28826	Low	0.834344	1.27341
TCGA-38-4625-01	66	FEMALE	T2	N0	M0	I	0	8.14521	2.0699	High	0.587124	0.48269
TCGA-38-4626-01	57	FEMALE	T2	N0	M0	NA	0	10.0658	0.771388	Low	1.42496	0.35002
TCGA-38-4627-01	64	FEMALE	T1	N1	M0	II	1	3.14247	1.10386	Low	1.29202	-0.0471027
TCGA-38-4628-01	65	FEMALE	T2	N1	M0	II	1	4.08767	1.53821	Low	-0.29452	-1.01631
TCGA-38-4629-01	68	MALE	T3	N0	M0	II	1	2.36712	2.1591	High	-0.282995	1.11533
TCGA-38-4630-01	75	FEMALE	T2	N0	M0	I	1	2.93973	1.35525	Low	-0.183175	-0.2624
TCGA-38-4631-01	72	FEMALE	T2	N0	M0	I	1	0.969863	1.47842	Low	-0.421827	0.228362
TCGA-38-4632-01	42	MALE	T2	N1	M1	IV	1	3.71781	2.21561	High	-0.385797	1.24029
TCGA-38-6178-01	70	FEMALE	T2	N2	NA	III	0	1.2274	1.28855	Low	-0.653994	-0.282795
TCGA-38-7271-01	72	FEMALE	T1	N0	M0	I	1	2.19178	1.37675	Low	1.06685	0.411038
TCGA-38-A44F-01	80	MALE	T2	N0	M0	I	0	0.364384	1.33405	Low	0.400429	-0.469485
TCGA-44-2655-01	65	FEMALE	T1	N0	M0	I	0	3.6274	1.32918	Low	1.9326	0.347276
TCGA-44-2656-01	59	MALE	T2	N0	M0	I	0	3.91507	1.37152	Low	-1.07734	1.09075
TCGA-44-2657-01	74	FEMALE	T2	NA	M0	I	0	3.70137	1.11649	Low	0.592931	-0.263188
TCGA-44-2659-01	65	FEMALE	T1	N1	M0	II	0	3.74521	1.2169	Low	0.257705	-0.49293
TCGA-44-2661-01	69	FEMALE	T1	N0	M0	I	0	3.17534	0.927602	Low	0.934946	-0.318777
TCGA-44-2662-01	65	MALE	T2	N0	M0	I	0	3.50685	1.62205	High	-2.54952	0.861405
TCGA-44-2665-01	55	FEMALE	T2	N1	M0	II	0	3.56438	1.59791	Low	-0.324335	0.803804
TCGA-44-2666-01	43	MALE	T2	N0	M0	I	1	0.265753	1.49321	Low	0.21526	-0.481644
TCGA-44-2668-01	51	MALE	T2	N0	M0	I	1	2.08493	2.48928	High	-1.08106	0.175281
TCGA-44-3396-01	74	FEMALE	T2	N2	M0	III	0	3.09589	2.30384	High	-0.646923	1.30251
TCGA-44-3398-01	77	FEMALE	T1	N0	M0	I	0	3.1863	1.61451	High	2.09575	2.44611
TCGA-44-3917-01	33	FEMALE	T2	N0	M0	I	0	3.2411	1.59247	Low	-0.764016	1.67119
TCGA-44-3918-01	60	FEMALE	T1	N0	M0	I	0	2.83836	2.05959	High	-0.887605	0.646382
TCGA-44-3919-01	71	FEMALE	T1	N0	M0	I	1	2.81096	1.64882	High	-0.0465231	0.217195
TCGA-44-4112-01	60	FEMALE	T2	N0	M0	I	1	2.2137	1.23921	Low	-0.853719	-2.29491
TCGA-44-5643-01	53	MALE	T2	N2	M0	III	0	2.77534	2.20213	High	-0.00319869	-0.0964229
TCGA-44-5644-01	51	FEMALE	T2	N0	NA	I	0	2.36438	1.68088	High	0.00110067	0.503806
TCGA-44-5645-01	61	FEMALE	T1	NA	NA	I	0	2.33425	0.495051	Low	-1.25856	-2.28689
TCGA-44-6145-01	62	FEMALE	T1	N0	M0	I	0	1.63014	2.08851	High	0.668793	1.97181
TCGA-44-6146-01	64	MALE	T3	N0	M0	II	0	1.99452	0.844509	Low	-0.214875	-2.1714
TCGA-44-6147-01	67	FEMALE	T1	NA	M0	I	0	2.31507	0.866051	Low	-1.50247	-0.643775
TCGA-44-6148-01	60	MALE	T1	N0	M0	I	0	1.92877	0.552859	Low	0.203289	-1.51256
TCGA-44-6774-01	56	FEMALE	T1	N2	M0	III	0	1.80274	1.24388	Low	-0.727883	-0.846253
TCGA-44-6775-01	72	FEMALE	T2	N0	NA	I	0	1.93151	1.08273	Low	-0.416307	-0.557765
TCGA-44-6776-01	60	FEMALE	T1	N0	NA	I	0	7.16712	0.865501	Low	0.354655	-0.30658
TCGA-44-6777-01	85	FEMALE	T2	NA	NA	I	1	2.70411	1.14263	Low	0.37378	-0.561259
TCGA-44-6778-01	59	MALE	T1	N0	NA	I	0	5.10685	0.93791	Low	1.27743	0.918827
TCGA-44-6779-01	50	FEMALE	T2	N1	NA	II	1	1.36986	2.65963	High	0.0654012	2.32357
TCGA-44-7659-01	70	MALE	T1	N0	NA	I	0	1.89315	1.19036	Low	-0.126317	-1.35473
TCGA-44-7660-01	72	MALE	T2	N0	NA	I	0	1.62192	1.94355	High	0.245988	0.943218
TCGA-44-7661-01	69	FEMALE	T2	N0	M0	I	1	1.52603	2.5771	High	-0.472456	-0.746657
TCGA-44-7662-01	61	MALE	T2	N0	NA	I	0	0.59726	2.11203	High	-2.13196	0.0518211
TCGA-44-7667-01	49	FEMALE	T3	N0	NA	II	0	3.00548	1.96387	High	-0.122738	0.472837
TCGA-44-7669-01	59	MALE	T1	N1	NA	II	1	1.5726	1.35505	Low	0.133781	0.226507
TCGA-44-7670-01	47	FEMALE	T1	N1	M0	II	0	2.41644	1.49978	Low	-1.22255	-0.802095
TCGA-44-7671-01	64	MALE	T2	N0	M0	I	0	2.43562	1.40226	Low	1.46158	0.103718
TCGA-44-7672-01	52	FEMALE	T1	N0	M0	I	0	1.96986	1.85215	High	-0.322356	0.346441
TCGA-44-8117-01	54	FEMALE	T2	N0	M0	I	0	1.05479	2.19513	High	-1.98164	-0.204795
TCGA-44-8119-01	73	MALE	T3	N0	M0	II	0	0.780822	1.86021	High	-0.314905	-0.651516
TCGA-44-8120-01	58	MALE	T2	N0	M0	I	0	0.712329	1.44461	Low	-0.134303	-0.716325
TCGA-44-A479-01	73	FEMALE	T2	N0	NA	I	0	1.33151	1.54555	Low	1.84455	0.84067
TCGA-44-A47A-01	78	FEMALE	T2	N0	NA	I	0	1.27671	1.57332	Low	-0.353081	0.256037
TCGA-44-A47B-01	79	MALE	T2	N0	M0	I	0	0.786301	1.39421	Low	-0.860578	-0.879308
TCGA-44-A47G-01	73	FEMALE	T1	N0	M0	I	0	0.961644	1.5552	Low	0.826143	0.358332
TCGA-44-A4SS-01	73	MALE	T1	N0	M0	I	0	1.13699	1.7333	High	1.16912	1.02306
TCGA-44-A4SU-01	67	FEMALE	T1	N0	NA	I	1	1.12055	1.45507	Low	-1.05789	0.0896401
TCGA-49-4486-01	72	MALE	T1	N0	M0	I	1	6.35068	0.688399	Low	2.35317	-0.54853
TCGA-49-4487-01	72	FEMALE	T1	N0	M0	I	1	2.34247	1.92667	High	0.534215	0.0830559
TCGA-49-4488-01	74	FEMALE	T1	N0	NA	I	1	2.38082	2.17583	High	-0.267942	0.211818
TCGA-49-4490-01	45	FEMALE	T3	N2	M0	III	1	1.05479	1.3366	Low	-0.601931	-0.857096
TCGA-49-4494-01	77	MALE	T3	N2	M0	III	1	2.96164	2.15636	High	0.209458	0.594082
TCGA-49-4501-01	67	FEMALE	T2	N0	M0	I	1	3.89315	0.880259	Low	1.28624	-0.1131
TCGA-49-4505-01	61	FEMALE	T2	N1	M0	II	1	1.1726	1.36687	Low	-0.0524536	-0.537128
TCGA-49-4506-01	68	FEMALE	T2	N1	M0	II	1	2.73699	2.58531	High	0.0783524	2.6058
TCGA-49-4507-01	73	FEMALE	T3	N1	M0	III	1	0.734247	2.72394	High	0.167194	2.288
TCGA-49-4510-01	51	FEMALE	T2	N1	M0	II	1	2.45479	0.866672	Low	-0.349416	-1.92133
TCGA-49-4512-01	69	FEMALE	T2	N2	NA	III	1	2.47945	1.34838	Low	-0.0587358	0.348069
TCGA-49-4514-01	79	FEMALE	T1	N0	M0	I	0	4.65753	1.78062	High	1.66328	1.29321
TCGA-49-6742-01	70	MALE	T2	N1	M0	II	1	1.33699	2.35113	High	0.149116	-0.552959
TCGA-49-6743-01	81	FEMALE	T1	N2	NA	III	0	4.4411	2.32193	High	-0.457913	-0.305813
TCGA-49-6744-01	64	FEMALE	T2	N1	NA	II	0	4.61096	1.26167	Low	1.07705	-0.673194
TCGA-49-6745-01	82	MALE	T2	N2	M0	III	0	1.43014	2.09899	High	0.284695	-0.0589673
TCGA-49-6761-01	68	FEMALE	T1	N2	NA	III	0	0.969863	2.27666	High	-0.830964	-0.522734
TCGA-49-6767-01	46	FEMALE	T3	N0	NA	II	0	1.85479	2.26228	High	-1.82092	1.01146
TCGA-49-AAQV-01	63	FEMALE	T1	N1	NA	II	1	1.85479	2.21464	High	0.135473	0.485341
TCGA-49-AAR0-01	57	MALE	T1	N0	NA	I	0	13.0548	1.51713	Low	1.98312	0.191985
TCGA-49-AAR2-01	64	MALE	T2	N0	NA	I	0	6.09315	1.44257	Low	0.721065	1.03668
TCGA-49-AAR3-01	69	MALE	T2	N1	NA	II	0	5.1863	1.92386	High	-0.919294	1.34649
TCGA-49-AAR4-01	51	MALE	T2	N2	NA	III	1	2.40822	1.96956	High	-1.13857	0.293611
TCGA-49-AAR9-01	61	MALE	T3	N0	NA	II	1	0.712329	2.40809	High	-2.60364	0.163808
TCGA-49-AARE-01	51	FEMALE	T1	N0	NA	I	1	3.36712	2.10656	High	-1.69274	0.0263238
TCGA-49-AARN-01	56	FEMALE	T1	N0	NA	I	1	3.10959	1.73934	High	-0.611996	-0.218052
TCGA-49-AARO-01	39	FEMALE	T1	N0	NA	I	0	10.2986	1.77315	High	-0.79039	0.423388
TCGA-49-AARQ-01	41	FEMALE	T2	N0	NA	I	0	18.4438	1.51529	Low	-1.02832	1.23922
TCGA-49-AARR-01	68	MALE	T1	N0	NA	I	0	13.6767	0.998424	Low	-0.714415	-1.84004
TCGA-4B-A93V-01	52	FEMALE	T1	N0	M0	I	1	0.821918	1.75755	High	0.468297	1.35196
TCGA-50-5044-01	72	FEMALE	T4	N1	M0	III	1	1.70959	1.76362	High	-1.28414	-0.141146
TCGA-50-5045-01	57	FEMALE	T2	N1	M0	NA	1	5.95616	1.49631	Low	0.312204	0.467838
TCGA-50-5049-01	70	MALE	T2	N0	M0	I	0	8.47671	1.19795	Low	0.451213	0.149516
TCGA-50-5051-01	42	FEMALE	T2	N2	M0	III	1	1.30959	1.70472	High	0.78821	0.740535
TCGA-50-5055-01	79	FEMALE	T1	N1	M0	II	1	5.0137	1.10507	Low	1.21648	0.789732
TCGA-50-5066-01	72	MALE	T2	N0	M0	I	0	3.95068	1.36126	Low	0.721116	1.54303
TCGA-50-5068-01	59	FEMALE	T2	N1	NA	II	1	4.10685	1.18174	Low	1.12556	1.71526
TCGA-50-5072-01	74	MALE	T2	N2	M0	III	1	0.684932	2.98791	High	0.455283	0.0879995
TCGA-50-5930-01	47	MALE	T2	N2	M0	III	1	0.772603	2.40242	High	0.0401967	0.90765
TCGA-50-5931-01	75	FEMALE	T2	N0	M0	I	1	1.18904	2.06106	High	-0.284452	1.47145
TCGA-50-5932-01	75	MALE	T2	N1	M0	II	1	3.38356	1.50201	Low	-0.368795	-0.793694
TCGA-50-5933-01	72	MALE	T4	N2	M0	III	1	6.55616	2.14794	High	-0.941548	-0.654981
TCGA-50-5935-01	86	FEMALE	T1	N0	M0	I	1	1.78904	1.37741	Low	0.885621	0.0384297
TCGA-50-5936-01	58	MALE	T2	N2	M0	III	1	0.70411	2.5375	High	-0.421448	-0.602009
TCGA-50-5939-01	85	MALE	T2	N0	M0	I	1	1.26027	2.34333	High	0.504522	0.782249
TCGA-50-5941-01	55	FEMALE	T2	N2	M0	III	0	4.03836	1.82973	High	0.334172	0.477843
TCGA-50-5942-01	67	FEMALE	T1	N0	M0	I	0	5.06027	0.830194	Low	-0.000635591	-2.10095
TCGA-50-5944-01	69	FEMALE	T1	N0	M0	I	0	4.79452	0.85028	Low	0.100425	-0.908055
TCGA-50-5946-01	62	MALE	T1	N0	NA	I	0	4.43014	2.33992	High	-3.41234	-1.3797
TCGA-50-6590-01	72	FEMALE	T2	N0	M0	I	1	3.52877	2.44434	High	-0.570637	1.22256
TCGA-50-6591-01	63	FEMALE	T2	N0	M1	IV	1	0.326027	1.5623	Low	-3.06926	-0.932809
TCGA-50-6592-01	71	FEMALE	T2	N0	M0	I	1	2.12877	1.85563	High	0.257722	1.55166
TCGA-50-6593-01	49	FEMALE	T1	N2	M0	III	1	0.920548	2.01367	High	-0.119862	-0.892545
TCGA-50-6594-01	79	FEMALE	T3	N2	M0	III	1	1.0137	2.18216	High	-0.927971	-1.56913
TCGA-50-6595-01	74	FEMALE	T2	N2	M0	III	1	0.517808	2.35077	High	-1.26956	0.992388
TCGA-50-6597-01	79	FEMALE	T2	N0	M0	I	1	3.47397	1.09261	Low	1.24652	0.841611
TCGA-50-6673-01	84	FEMALE	T1	N0	M0	I	1	0.060274	1.88818	High	0.8694	-1.42211
TCGA-50-7109-01	60	MALE	T1	N0	M0	I	1	0.843836	1.48621	Low	0.305643	-0.0159029
TCGA-50-8457-01	63	FEMALE	T1	N0	M0	I	0	3.08219	0.767278	Low	0.113868	-1.63913
TCGA-50-8459-01	68	MALE	T3	N0	M0	II	0	3.06575	1.25145	Low	-0.872361	-1.01385
TCGA-50-8460-01	74	MALE	T1	N0	M0	I	0	2.27123	0.903296	Low	1.08407	-0.746169
TCGA-53-7624-01	40	FEMALE	T2	N0	M1	IV	1	2.85753	2.32109	High	-1.65393	0.767561
TCGA-53-7626-01	76	FEMALE	T1	N1	M0	II	1	2.54521	1.45237	Low	-0.185479	-0.901772
TCGA-53-7813-01	51	FEMALE	T4	N0	M0	III	0	1.16164	1.63812	High	-0.0461826	0.29542
TCGA-53-A4EZ-01	63	MALE	T2	N1	NA	II	0	2.93425	1.79262	High	0.317062	0.175905
TCGA-55-1592-01	65	MALE	T2	N0	M0	I	1	1.92055	1.58144	Low	0.522139	-0.990715
TCGA-55-1594-01	68	MALE	T2	N2	M0	III	0	3.2274	1.42369	Low	-0.051103	-0.387122
TCGA-55-1596-01	55	MALE	T2	N1	M0	II	0	5.65753	2.09335	High	0.0984624	0.65426
TCGA-55-5899-01	58	MALE	T1	N1	M0	NA	0	2.54795	1.24466	Low	2.29272	1.97542
TCGA-55-6543-01	60	FEMALE	T1	N0	NA	I	0	1.19178	1.67219	High	-0.348543	-0.203228
TCGA-55-6642-01	63	MALE	T2	N0	NA	I	0	6.70959	1.66774	High	-0.520721	-0.797673
TCGA-55-6712-01	71	MALE	T2	N1	NA	II	1	0.468493	2.02304	High	-0.627781	0.293372
TCGA-55-6968-01	61	MALE	T1	N0	M1	IV	1	3.54247	1.47902	Low	0.0775854	1.01652
TCGA-55-6970-01	67	FEMALE	T2	N2	NA	III	1	1.27123	2.39736	High	0.607684	0.334159
TCGA-55-6971-01	59	FEMALE	T2	N0	NA	I	0	3.83562	1.65908	High	1.0273	0.419993
TCGA-55-6972-01	72	MALE	T2	N0	M0	I	1	4.47123	0.958935	Low	0.195343	-0.560742
TCGA-55-6975-01	61	MALE	T2	N1	M0	II	1	0.323288	2.71067	High	-0.700296	0.698004
TCGA-55-6978-01	81	MALE	T2	N0	NA	II	1	0.482192	2.08226	High	-1.04258	0.636302
TCGA-55-6979-01	59	FEMALE	T2	N1	M0	II	1	0.649315	2.02514	High	0.770617	1.46833
TCGA-55-6980-01	56	MALE	T1	N0	M0	I	0	5.77808	1.35969	Low	0.324468	0.00839657
TCGA-55-6981-01	53	FEMALE	T1	N2	M0	III	1	3.77808	1.97538	High	-0.126278	-0.237475
TCGA-55-6982-01	79	FEMALE	T2	N1	M0	II	1	2.72603	1.78816	High	1.37856	1.19144
TCGA-55-6983-01	81	MALE	T2	N1	M0	II	0	7.73425	1.59898	Low	0.95468	-0.430303
TCGA-55-6984-01	71	FEMALE	T2	N1	M0	II	1	2.08219	1.70274	High	-0.893201	-0.750237
TCGA-55-6985-01	58	FEMALE	T2	N0	NA	I	0	3.37808	1.82678	High	-0.412067	-0.980081
TCGA-55-6986-01	74	FEMALE	T2	N0	M0	I	0	8.93425	1.39841	Low	-0.0193138	-0.832233
TCGA-55-6987-01	77	MALE	T1	N0	M0	I	0	5.85479	1.8985	High	0.512414	1.60193
TCGA-55-7227-01	77	MALE	T3	N1	NA	III	1	2.60822	1.96219	High	-0.230237	-0.206447
TCGA-55-7281-01	70	FEMALE	T1	N0	M0	I	0	2.38904	1.3437	Low	-0.172921	0.204635
TCGA-55-7283-01	76	FEMALE	T3	N2	NA	III	0	1.66849	1.31365	Low	0.523918	-0.669574
TCGA-55-7284-01	74	MALE	T3	N0	NA	II	1	0.665753	1.16159	Low	0.153252	-1.79372
TCGA-55-7570-01	60	MALE	T1	N0	NA	I	0	2.25753	1.69819	High	-0.620455	0.372914
TCGA-55-7573-01	72	FEMALE	T1	N0	NA	I	0	1.33425	0.652491	Low	-0.23994	-2.35836
TCGA-55-7574-01	64	FEMALE	T2	N0	M0	I	1	2.72603	1.67495	High	0.0286911	-0.525795
TCGA-55-7576-01	54	MALE	T2	N0	M0	I	0	1.83562	1.71309	High	-0.880727	-0.849961
TCGA-55-7724-01	76	FEMALE	T2	N0	NA	I	0	1.93151	1.81083	High	0.28729	-0.528578
TCGA-55-7725-01	68	FEMALE	T1	N0	NA	I	0	1.21096	0.956588	Low	0.496104	0.122555
TCGA-55-7726-01	72	FEMALE	T1	N0	NA	I	0	1.7863	2.48582	High	-2.28202	-0.769248
TCGA-55-7727-01	70	MALE	T1	N2	NA	III	0	0.326027	2.12073	High	-0.488181	-0.474367
TCGA-55-7728-01	64	FEMALE	T2	N0	NA	I	0	1.92877	1.2787	Low	-0.407246	-0.369869
TCGA-55-7815-01	76	MALE	T2	N0	NA	I	0	2.11781	1.57731	Low	1.50677	0.791404
TCGA-55-7816-01	49	FEMALE	NA	NA	NA	IV	1	1.28219	0.745371	Low	1.30938	-1.31123
TCGA-55-7903-01	64	MALE	T1	N0	NA	I	0	1.55342	1.83013	High	-0.205218	0.498689
TCGA-55-7907-01	77	MALE	T2	N1	NA	II	1	0.939726	2.09293	High	-0.297237	-0.361677
TCGA-55-7910-01	50	FEMALE	T2	N0	M0	II	0	2.84932	1.69883	High	0.0298621	0.189968
TCGA-55-7911-01	70	FEMALE	T1	N0	NA	I	0	1.47123	1.87416	High	1.08409	1.06098
TCGA-55-7913-01	61	FEMALE	T1	N0	NA	I	1	1.53699	2.11799	High	-0.399863	-0.353791
TCGA-55-7914-01	71	FEMALE	T1	N1	NA	II	1	0.512329	1.60707	Low	0.696626	1.93167
TCGA-55-7994-01	81	MALE	T3	N0	NA	II	0	1.65205	2.44944	High	-0.76249	0.870228
TCGA-55-7995-01	73	FEMALE	T1	N0	M0	I	0	2.43562	1.28519	Low	0.995636	1.3113
TCGA-55-8085-01	64	MALE	T1	N0	M0	I	0	2.47671	1.55233	Low	1.91969	0.80782
TCGA-55-8087-01	59	FEMALE	T2	N0	NA	I	0	1.26575	0.850282	Low	-0.82135	-1.03526
TCGA-55-8089-01	56	MALE	T1	N0	M0	I	1	1.92329	2.4776	High	-0.37986	1.50355
TCGA-55-8090-01	80	MALE	T1	N0	M0	I	1	1.63836	2.24287	High	-1.53768	-0.939726
TCGA-55-8091-01	74	MALE	T2	N0	NA	I	0	1.64384	1.44195	Low	-0.103653	0.494511
TCGA-55-8092-01	75	MALE	T3	N0	NA	II	1	0.421918	1.52127	Low	0.360332	1.26099
TCGA-55-8094-01	51	MALE	T2	N0	M1	IV	0	1.48219	1.54028	Low	0.22532	0.567212
TCGA-55-8096-01	67	FEMALE	T2	N0	NA	I	1	1.96986	1.20397	Low	-0.0153152	-0.521952
TCGA-55-8097-01	60	FEMALE	T1	N0	NA	I	0	1.30411	0.830403	Low	-1.00338	-1.48137
TCGA-55-8203-01	69	FEMALE	T1	N0	M0	I	0	1.49863	2.05303	High	0.493605	0.289865
TCGA-55-8204-01	87	FEMALE	T2	N0	NA	I	0	1.41096	2.27976	High	-1.29085	-0.298962
TCGA-55-8205-01	76	FEMALE	T2	N0	M0	II	0	1.6411	2.10473	High	-0.827995	0.430812
TCGA-55-8206-01	56	MALE	T1	N0	M0	I	0	2.43288	0.661033	Low	-0.195983	-1.78445
TCGA-55-8207-01	73	MALE	T2	N0	NA	I	0	2.67671	1.0413	Low	-0.484322	-1.38978
TCGA-55-8208-01	73	FEMALE	T1	N0	M0	I	0	1.84658	1.66098	High	0.390413	1.02379
TCGA-55-8299-01	61	FEMALE	T1	N0	NA	I	1	1.28493	2.62125	High	0.938678	2.12881
TCGA-55-8301-01	58	MALE	T2	N0	NA	I	0	1.46301	1.7292	High	0.633804	0.889358
TCGA-55-8302-01	54	MALE	T2	N0	NA	I	0	1.30959	2.01909	High	-1.16651	0.342294
TCGA-55-8505-01	62	MALE	T1	N2	NA	III	0	1.20548	2.47138	High	0.0753787	0.687375
TCGA-55-8506-01	62	FEMALE	T3	N0	NA	II	0	0.030137	2.28812	High	-1.46475	-0.822344
TCGA-55-8507-01	53	MALE	T1	N0	NA	I	0	1.14521	1.66035	High	0.674848	0.395988
TCGA-55-8508-01	60	FEMALE	T2	N1	NA	II	0	1.69041	1.92269	High	-0.147668	-0.190725
TCGA-55-8510-01	55	FEMALE	T2	N0	NA	I	0	1.47671	1.53758	Low	0.603495	0.0753002
TCGA-55-8511-01	73	FEMALE	T2	N0	NA	I	0	1.51233	2.48375	High	-1.7653	0.639914
TCGA-55-8512-01	41	MALE	T1	N1	M1	IV	1	1.66301	0.952034	Low	0.0176997	-2.19375
TCGA-55-8513-01	77	FEMALE	T3	N0	NA	II	0	2.16712	0.967024	Low	0.659708	-0.725783
TCGA-55-8514-01	70	FEMALE	T2	N0	NA	I	0	1.42466	1.36458	Low	-1.26358	-0.843536
TCGA-55-8614-01	76	MALE	T2	N0	NA	I	0	1.46849	1.72972	High	-1.33939	-0.605601
TCGA-55-8615-01	67	MALE	T3	N2	NA	III	0	1.22192	1.7914	High	1.10022	0.306734
TCGA-55-8616-01	58	FEMALE	T2	N0	M0	I	0	0.131507	1.78247	High	-0.559069	-0.93086
TCGA-55-8619-01	72	FEMALE	T3	N0	NA	II	0	1.13973	0.904078	Low	0.433738	-1.46119
TCGA-55-8620-01	60	MALE	T1	N1	M1	IV	1	1.0274	1.01183	Low	0.243632	0.138314
TCGA-55-8621-01	75	FEMALE	T1	N0	NA	I	0	1.41096	1.48929	Low	0.674104	-0.12853
TCGA-55-A48X-01	63	FEMALE	T1	N1	M0	II	0	1.88767	1.6787	High	-0.985758	-0.761772
TCGA-55-A48Y-01	69	MALE	T2	N0	M0	II	0	1.72603	1.76139	High	0.940301	-0.274281
TCGA-55-A48Z-01	60	FEMALE	T1	N3	NA	III	0	1.78356	2.0117	High	-0.880746	0.11075
TCGA-55-A490-01	78	MALE	T2	N0	NA	II	1	0.271233	1.86304	High	-1.90175	-1.77782
TCGA-55-A491-01	81	FEMALE	T1	N0	NA	I	0	1.71507	1.63505	High	-0.609739	-0.465769
TCGA-55-A492-01	70	FEMALE	T1	N0	NA	I	0	1.63288	0.807241	Low	2.19406	1.40586
TCGA-55-A493-01	54	FEMALE	T2	N0	M0	I	0	0.0767123	2.38884	High	-1.33669	-0.982501
TCGA-55-A494-01	61	FEMALE	T2	N0	NA	I	0	1.31781	2.00651	High	0.120235	-0.704556
TCGA-55-A4DF-01	88	MALE	T1	N0	NA	I	1	1.20548	1.77451	High	-0.034839	0.658098
TCGA-55-A4DG-01	71	MALE	T1	N0	NA	I	0	1.66575	1.12502	Low	0.184584	-1.25723
TCGA-55-A57B-01	80	FEMALE	T1	N0	M0	I	0	1.49589	0.870713	Low	-0.369451	-1.33791
TCGA-62-8394-01	65	FEMALE	T4	N2	M0	III	1	0.380822	1.95958	High	0.657023	0.206242
TCGA-62-8395-01	80	FEMALE	T3	N0	M0	II	0	3.33151	1.04635	Low	0.510873	-0.678943
TCGA-62-8397-01	70	FEMALE	T3	N0	M0	II	0	3.53151	0.968271	Low	0.341428	-0.617259
TCGA-62-8398-01	55	MALE	T2	N2	M0	III	1	1.21644	2.21075	High	0.301307	0.875357
TCGA-62-8399-01	62	MALE	T2	N2	M0	III	0	7.3863	1.4571	Low	-0.00913057	-0.604508
TCGA-62-8402-01	73	FEMALE	T2	N2	M0	III	1	4.10411	1.91255	High	-0.829187	1.78066
TCGA-62-A46O-01	65	FEMALE	T2	N0	M0	I	1	3.98356	2.79171	High	-2.14761	0.532386
TCGA-62-A46P-01	65	MALE	T2	N0	M0	I	1	1.6274	1.19681	Low	0.192435	0.207837
TCGA-62-A46R-01	54	FEMALE	T2	N0	M0	I	1	4.72603	1.61658	High	-1.67433	0.127448
TCGA-62-A46S-01	73	MALE	T2	N0	M0	I	1	4.52877	1.42625	Low	0.191	-0.919368
TCGA-62-A46V-01	78	FEMALE	T2	N0	M0	I	0	6.02466	1.38223	Low	0.581461	-0.524425
TCGA-62-A46Y-01	70	FEMALE	T2	N2	M0	III	1	1.13425	1.85726	High	0.596776	-0.313856
TCGA-62-A470-01	84	MALE	T2	N0	M0	I	1	3.27123	1.4099	Low	0.869267	0.435828
TCGA-62-A471-01	64	MALE	T2	N1	M0	II	0	3.4137	3.11795	High	0.367134	3.22636
TCGA-62-A472-01	70	MALE	T3	N0	M0	II	0	2.49315	1.90905	High	-0.278255	-1.16071
TCGA-64-1676-01	58	MALE	T1	N0	M0	I	0	4.73425	1.52792	Low	-0.12528	0.757743
TCGA-64-1677-01	77	FEMALE	T2	N2	M0	III	1	1.72055	1.71195	High	-0.0990959	1.35031
TCGA-64-1678-01	70	FEMALE	T2	N0	M0	NA	0	3.25753	1.51589	Low	-1.16902	-0.317751
TCGA-64-1679-01	58	FEMALE	T1	N2	M0	III	0	6.81644	1.89017	High	-1.00944	-2.50765
TCGA-64-1680-01	63	MALE	T2	N2	M1	IV	0	3.08493	1.34079	Low	1.18081	-0.367969
TCGA-64-1681-01	61	FEMALE	T1	N0	M0	I	1	3.19726	1.09641	Low	1.14876	0.209514
TCGA-64-5774-01	60	MALE	T2	N0	M0	I	0	7.33151	1.87516	High	0.467231	-0.500669
TCGA-64-5775-01	71	MALE	T4	N0	M0	III	1	0.169863	1.67493	High	-1.91891	-1.37903
TCGA-64-5778-01	60	MALE	T2	N0	M0	I	0	3.57534	1.58593	Low	0.423075	0.247545
TCGA-64-5779-01	61	MALE	T2	N2	M0	III	0	2.36712	1.55437	Low	-0.809362	-0.944728
TCGA-64-5781-01	55	FEMALE	T2	N0	M0	I	0	4.27123	2.46962	High	-0.262823	1.64796
TCGA-64-5815-01	74	MALE	T2	N1	M0	II	0	2.3726	2.0784	High	0.55589	-0.520764
TCGA-67-3770-01	70	FEMALE	T1	N0	M0	I	0	1.67123	0.791867	Low	1.89377	1.76319
TCGA-67-3771-01	77	FEMALE	T1	N0	M0	I	0	1.67123	1.5999	Low	0.0216604	-1.10318
TCGA-67-3772-01	82	FEMALE	T2	N0	M0	I	0	1.56986	0.958398	Low	1.02586	-0.0823662
TCGA-67-3773-01	84	FEMALE	T2	N0	M0	I	0	1.16986	1.13108	Low	1.20414	0.407471
TCGA-67-3774-01	73	FEMALE	T2	N0	M0	I	0	1.05479	0.979107	Low	1.26745	0.0661953
TCGA-67-4679-01	69	MALE	T3	N0	M0	NA	0	1.2274	0.839431	Low	-0.224163	-1.35494
TCGA-67-6215-01	52	FEMALE	T2	N0	M0	I	0	0.476712	1.76281	High	-0.186883	-0.768958
TCGA-67-6216-01	57	FEMALE	T1	N0	M0	I	0	0.386301	1.62625	High	0.927635	1.38676
TCGA-67-6217-01	73	FEMALE	T2	N1	M0	II	0	1.15616	0.70911	Low	0.486344	-0.0318858
TCGA-69-7760-01	73	MALE	T3	N0	M0	II	0	0.553425	1.84675	High	-0.574634	0.245564
TCGA-69-7761-01	84	MALE	T2	N0	NA	I	0	0.509589	1.60463	Low	0.756544	0.597702
TCGA-69-7763-01	69	MALE	T1	N0	M0	I	0	1.89041	1.41198	Low	0.032156	-1.18172
TCGA-69-7764-01	75	MALE	T1	N0	M0	I	0	1.13425	1.22383	Low	-0.142172	0.0509919
TCGA-69-7765-01	56	MALE	T4	N0	NA	NA	0	0.452055	1.44555	Low	-0.935639	-0.780676
TCGA-69-7973-01	42	FEMALE	T2	N0	M0	I	0	0.630137	1.92756	High	0.445443	-1.25839
TCGA-69-7974-01	54	FEMALE	T2	N2	NA	III	0	0.50411	2.4461	High	-0.691607	0.30231
TCGA-69-7978-01	59	MALE	T2	N1	NA	II	0	0.367123	2.03229	High	0.0185768	1.18593
TCGA-69-7979-01	71	FEMALE	T2	N0	NA	I	0	1.11781	1.63411	High	-0.761331	-1.56017
TCGA-69-7980-01	70	FEMALE	T1	N0	M0	I	0	1.12603	1.07376	Low	-0.562669	-0.51795
TCGA-69-8253-01	59	FEMALE	T1	N1	NA	II	0	1.16712	1.34001	Low	0.286081	-0.689213
TCGA-69-8254-01	85	MALE	T2	NA	NA	NA	0	1.12055	1.50366	Low	0.697548	-0.294205
TCGA-69-8255-01	71	MALE	T1	N0	M0	I	0	0.353425	1.14088	Low	2.69771	3.17145
TCGA-69-8453-01	77	MALE	T3	N0	NA	II	0	2.2274	1.21023	Low	1.22986	0.00249199
TCGA-69-A59K-01	60	FEMALE	T3	N0	M0	II	0	1.61918	1.42739	Low	-1.41114	-1.31995
TCGA-71-6725-01	48	FEMALE	T2	N0	M0	I	0	0.70137	2.15341	High	-2.67574	-0.857269
TCGA-71-8520-01	60	FEMALE	T2	N0	M0	I	1	0.575342	1.47598	Low	-1.40261	-0.595557
TCGA-73-4658-01	80	FEMALE	T2	N0	M0	I	1	4.38356	1.4713	Low	-0.346049	-1.01358
TCGA-73-4659-01	66	MALE	T2	N2	M0	III	1	1.94795	1.83701	High	0.588243	-0.261899
TCGA-73-4662-01	65	FEMALE	T1	N0	M0	I	0	6.89041	0.95363	Low	-0.375897	-0.225955
TCGA-73-4666-01	52	FEMALE	T1	N0	M1	IV	0	2.19178	2.18703	High	0.162135	1.71509
TCGA-73-4668-01	66	FEMALE	T2	N1	M0	II	0	1.27945	1.75394	High	-1.59831	-0.11768
TCGA-73-4670-01	69	FEMALE	T2	N0	M1	IV	0	0.358904	3.13371	High	-0.72767	0.925886
TCGA-73-4675-01	59	MALE	T3	N1	M0	III	1	2.52603	1.35719	Low	-1.15307	-1.29949
TCGA-73-4676-01	45	MALE	T2	N1	M0	II	1	0.769863	2.21422	High	1.54182	2.06844
TCGA-73-4677-01	74	MALE	T2	N0	M0	NA	1	0.10411	1.20572	Low	1.5717	-0.118667
TCGA-73-7498-01	58	FEMALE	T1	N0	M0	I	0	3.25753	1.03608	Low	-0.101989	-1.03152
TCGA-73-7499-01	81	FEMALE	T2	N0	M0	I	1	4.19452	1.77602	High	0.0407051	1.21537
TCGA-73-A9RS-01	41	MALE	T3	N0	M0	II	1	0.931507	2.83196	High	-0.923636	1.15003
TCGA-75-5125-01	NA	MALE	T2	N1	M0	II	1	5.55342	2.14016	High	-0.347847	0.053428
TCGA-75-5146-01	NA	MALE	T2	N0	M0	I	0	6.48767	0.768073	Low	0.60715	-0.168856
TCGA-75-5147-01	NA	FEMALE	T2	N0	M0	I	0	3.65205	1.71106	High	2.06653	0.182248
TCGA-75-6206-01	NA	MALE	T2	N0	M0	I	0	7.09589	0.621915	Low	0.822678	-1.2638
TCGA-75-6212-01	NA	FEMALE	T2	N1	M0	II	1	4.15342	1.04191	Low	1.49583	-0.789976
TCGA-75-6214-01	NA	FEMALE	T2	N2	M0	III	1	3.05479	2.82166	High	-2.08788	0.284652
TCGA-75-7025-01	NA	MALE	T2	N0	M0	I	0	9.05479	0.795053	Low	0.396618	-0.998818
TCGA-75-7027-01	NA	MALE	T2	N0	M0	I	0	8.38082	1.96178	High	0.0692638	1.15375
TCGA-78-7143-01	62	FEMALE	T2	N0	M0	I	1	13.5918	1.72507	High	0.495956	0.983279
TCGA-78-7145-01	52	FEMALE	T4	N1	M1	IV	1	2.26301	2.27282	High	-0.144893	-0.506973
TCGA-78-7146-01	71	FEMALE	T2	N2	M0	III	1	0.473973	2.49761	High	-1.07511	-0.440773
TCGA-78-7147-01	67	FEMALE	T2	N1	M0	II	1	1.60548	1.43718	Low	0.574971	0.689211
TCGA-78-7148-01	71	MALE	T2	N1	M0	II	1	1.71507	2.15833	High	1.23306	0.99997
TCGA-78-7149-01	71	MALE	T4	N0	M0	III	0	10.7945	1.17628	Low	0.939166	-0.00827027
TCGA-78-7150-01	59	MALE	T2	N1	M0	II	1	1.82466	2.71818	High	0.741973	-0.0978681
TCGA-78-7152-01	65	MALE	T2	N0	M0	I	1	3.32877	1.4176	Low	0.619429	-1.08745
TCGA-78-7153-01	65	FEMALE	T2	N0	M0	I	0	9.9589	1.22385	Low	1.71451	-0.582154
TCGA-78-7154-01	72	MALE	T3	N2	M0	III	1	1.62466	1.41089	Low	1.47587	1.43784
TCGA-78-7155-01	68	MALE	T2	N0	M0	I	1	3.20822	1.39579	Low	-2.57277	-1.44328
TCGA-78-7156-01	62	MALE	T4	N1	M1	IV	1	2.67397	0.63337	Low	1.76613	0.239614
TCGA-78-7158-01	59	FEMALE	T4	N2	M0	III	1	0.490411	1.42906	Low	0.0475696	0.293577
TCGA-78-7159-01	60	FEMALE	T1	NA	M0	I	0	5.40822	1.81807	High	0.0859992	0.238018
TCGA-78-7160-01	61	MALE	T4	N2	M1	IV	1	1.90959	2.02618	High	1.53888	1.42049
TCGA-78-7161-01	69	FEMALE	T3	N0	M0	II	1	0.79726	1.35506	Low	0.28872	0.701303
TCGA-78-7162-01	75	MALE	T1	N0	M0	I	1	8.68219	0.785878	Low	1.83046	0.217463
TCGA-78-7163-01	60	MALE	T2	N0	M0	I	0	19.8575	1.09161	Low	0.322123	0.276731
TCGA-78-7166-01	84	MALE	T2	N1	M0	II	1	0.706849	2.63617	High	0.141821	1.35492
TCGA-78-7167-01	77	MALE	T2	N0	M1	IV	1	7.34521	0.867655	Low	0.0803224	-0.371453
TCGA-78-7220-01	53	FEMALE	T2	N2	M0	III	1	2.21096	2.47176	High	0.483615	0.724966
TCGA-78-7535-01	45	MALE	T2	N0	M0	I	1	2.6	2.27299	High	-1.52495	-1.05818
TCGA-78-7536-01	69	MALE	T2	N2	M0	III	1	0.668493	2.09571	High	0.221708	-0.209278
TCGA-78-7537-01	72	MALE	T2	N0	M0	I	1	4.44384	0.804189	Low	0.0545826	-0.723624
TCGA-78-7539-01	75	FEMALE	T2	N0	M0	II	0	2.16712	0.836475	Low	-0.0891427	0.342473
TCGA-78-7540-01	66	FEMALE	T2	N0	M0	I	1	3.27945	1.33465	Low	-1.01396	-2.01249
TCGA-78-7542-01	56	MALE	T2	N0	M0	I	1	0.879452	2.68358	High	-1.33867	0.926155
TCGA-78-7633-01	67	MALE	T2	N0	M0	I	1	4.1863	0.798746	Low	0.855977	-0.238762
TCGA-78-8640-01	59	MALE	T1	N1	M0	II	0	19.3479	1.68373	High	-0.297125	0.0961664
TCGA-78-8648-01	58	FEMALE	T3	N0	M0	II	1	3.31233	0.897219	Low	0.7259	0.591377
TCGA-78-8655-01	77	FEMALE	T1	N0	M0	I	0	6.46575	1.94434	High	-0.0759542	0.738941
TCGA-78-8660-01	69	MALE	T2	N1	M0	II	1	0.879452	2.03148	High	0.572905	1.45296
TCGA-78-8662-01	53	FEMALE	T2	N0	M0	I	1	9.20822	1.70875	High	-1.23891	-0.605466
TCGA-80-5608-01	NA	FEMALE	T1	N0	M0	I	0	7.7589	1.95268	High	0.61223	0.44743
TCGA-80-5611-01	NA	MALE	T2	N0	M0	I	0	7.10959	1.76344	High	0.650873	2.23883
TCGA-83-5908-01	59	FEMALE	T1	N0	M0	I	0	2.25753	2.54739	High	-1.14341	0.825651
TCGA-86-6562-01	52	MALE	T2	N1	M0	II	1	1.03014	2.18281	High	-1.00806	-1.62154
TCGA-86-6851-01	73	FEMALE	T1	N1	M0	II	0	0.490411	1.38137	Low	-0.72739	0.0510318
TCGA-86-7701-01	66	MALE	T2	N0	M1	IV	0	2.59452	1.9318	High	0.367523	0.840986
TCGA-86-7711-01	70	MALE	T2	N1	M0	II	1	2.86575	2.31692	High	0.412841	2.03479
TCGA-86-7713-01	70	MALE	T2	N0	M0	II	0	3.16986	1.86083	High	-1.75525	-0.504408
TCGA-86-7714-01	61	FEMALE	T1	N2	M0	III	1	1.71233	1.17119	Low	1.22553	-0.876486
TCGA-86-7953-01	69	FEMALE	T1	N0	M0	I	0	2.73151	1.75578	High	0.460836	0.31464
TCGA-86-7954-01	68	FEMALE	T2	N0	M0	I	0	1.65753	1.61901	High	1.23643	1.34153
TCGA-86-7955-01	62	MALE	T2	N0	M0	I	0	2.93699	2.37767	High	-0.372273	0.229905
TCGA-86-8054-01	61	MALE	T2	N1	M0	II	0	3.14521	1.96691	High	-1.47627	-1.0617
TCGA-86-8055-01	79	MALE	T2	N1	M0	II	1	0.339726	1.54224	Low	-0.766004	-0.76458
TCGA-86-8056-01	63	FEMALE	T4	N0	M0	III	0	0.380822	0.834541	Low	-0.226952	-1.0949
TCGA-86-8073-01	58	MALE	T2	N0	M0	I	0	2.0274	1.44209	Low	-1.22022	-0.934124
TCGA-86-8074-01	62	FEMALE	T1	N1	M0	II	0	0.0657534	1.68938	High	-0.446342	-0.614264
TCGA-86-8075-01	66	FEMALE	T2	N0	M0	I	1	1.90137	1.42996	Low	-0.851159	-0.336295
TCGA-86-8076-01	42	MALE	T1	N0	M0	I	0	2.72055	1.49901	Low	2.0254	0.583853
TCGA-86-8278-01	63	FEMALE	T2	N1	M0	II	0	2.5863	1.79503	High	-0.147032	-0.381244
TCGA-86-8279-01	46	MALE	T2	N1	M0	II	0	2.6	1.60873	Low	0.462885	-0.150618
TCGA-86-8280-01	54	FEMALE	T2	N0	M0	II	0	1.92055	1.20932	Low	0.934283	-0.171877
TCGA-86-8358-01	44	MALE	T2	N0	M0	I	0	1.78904	1.6258	High	-0.787288	0.501495
TCGA-86-8359-01	52	MALE	T3	N2	M0	III	1	1.21644	1.95325	High	0.932927	1.47812
TCGA-86-8585-01	57	MALE	T2	N0	M0	I	0	0.967123	2.79575	High	0.388313	1.02354
TCGA-86-8668-01	61	FEMALE	T1	N0	M0	I	0	1.1589	0.716197	Low	0.323284	-2.07022
TCGA-86-8669-01	64	MALE	T1	N0	M0	I	0	2.56986	0.942714	Low	1.15551	0.101605
TCGA-86-8671-01	72	FEMALE	T2	N1	M0	II	0	2.29863	1.06467	Low	0.897005	1.13248
TCGA-86-8672-01	59	MALE	T3	N0	M0	II	1	0.0520548	2.24855	High	-0.202178	0.916045
TCGA-86-8673-01	61	MALE	T2	N0	M0	I	0	2.36164	1.89557	High	-0.212375	-0.529159
TCGA-86-8674-01	50	MALE	T2	N1	M0	II	0	2.20822	1.88327	High	0.587839	1.24814
TCGA-86-A456-01	78	FEMALE	T1	N0	M0	I	0	2.45479	1.06411	Low	-0.0439868	0.65082
TCGA-86-A4D0-01	48	MALE	T2	N0	M0	II	1	0.317808	1.64554	High	-0.112126	0.314215
TCGA-86-A4JF-01	56	MALE	T3	N0	M0	II	1	2.01918	2.19432	High	0.279773	-0.933181
TCGA-86-A4P7-01	63	FEMALE	T2	N0	M0	I	0	1.13699	1.35303	Low	-0.583558	-0.596318
TCGA-86-A4P8-01	59	FEMALE	T1	N2	NA	III	0	2.20548	0.372678	Low	0.212719	-0.110378
TCGA-91-6828-01	70	MALE	T1	N0	M0	I	0	0.884932	1.5088	Low	1.27421	-0.0425574
TCGA-91-6829-01	78	MALE	T2	N0	NA	I	1	3.44658	1.30948	Low	0.995691	-1.0668
TCGA-91-6830-01	65	FEMALE	T1	N1	NA	II	0	0.164384	1.88394	High	1.48225	1.23054
TCGA-91-6831-01	66	MALE	T2	N0	NA	I	0	0.849315	2.10338	High	0.500509	0.0944419
TCGA-91-6835-01	81	FEMALE	T1	N0	M0	I	0	0.216438	1.37312	Low	-0.257878	-0.398253
TCGA-91-6836-01	52	FEMALE	T2	N0	NA	I	0	1.14247	2.00433	High	-2.07344	-0.49638
TCGA-91-6840-01	59	FEMALE	T1	N0	M0	I	0	1.01918	1.32337	Low	-1.50865	-1.14964
TCGA-91-6847-01	62	FEMALE	T2	N0	NA	I	0	2.30685	1.76405	High	-2.76941	-0.0338282
TCGA-91-6848-01	59	MALE	T2	N2	NA	III	0	0.613699	1.82742	High	-0.939197	0.591759
TCGA-91-6849-01	75	FEMALE	T2	N2	NA	III	0	0.0958904	0.912611	Low	1.23869	0.440653
TCGA-91-7771-01	62	MALE	T3	N0	NA	II	0	1.34795	1.05626	Low	2.43873	0.204137
TCGA-91-8496-01	63	FEMALE	T2	NA	NA	I	0	1.38356	0.506963	Low	0.255283	-1.3346
TCGA-91-8497-01	75	FEMALE	T1	N0	NA	I	1	1.18904	0.676736	Low	2.03052	-0.990859
TCGA-91-8499-01	76	FEMALE	T1	N0	NA	I	0	0.0986301	1.42601	Low	-0.184543	1.31741
TCGA-91-A4BC-01	59	MALE	T2	N0	NA	II	0	0.120548	1.54722	Low	-0.0136272	1.176
TCGA-91-A4BD-01	78	MALE	T1	N1	NA	II	0	1.65205	1.36602	Low	0.206222	-0.335054
TCGA-93-7347-01	76	FEMALE	T1	N0	NA	I	0	1.87123	1.27046	Low	1.166	-0.175227
TCGA-93-7348-01	75	FEMALE	T1	N0	NA	I	0	1.45479	1.34017	Low	-0.0613753	-0.829648
TCGA-93-8067-01	77	MALE	T2	N0	NA	I	0	0.509589	1.96321	High	0.653916	0.931747
TCGA-93-A4JN-01	71	MALE	T2	N0	M1	IV	0	1.96712	1.33826	Low	-1.49107	-0.612609
TCGA-93-A4JO-01	70	MALE	T1	N0	NA	I	1	0.090411	1.58779	Low	-0.69926	-0.128097
TCGA-93-A4JP-01	64	MALE	NA	NA	M1	IV	0	1.58356	1.4624	Low	0.559178	0.834614
TCGA-93-A4JQ-01	49	MALE	T1	N0	NA	I	0	1.4411	1.96521	High	-0.637868	-0.29802
TCGA-95-7039-01	54	FEMALE	T3	N0	NA	II	0	3.48493	1.77497	High	-1.03887	-0.148107
TCGA-95-7043-01	63	FEMALE	T1	N0	NA	I	1	1.37808	1.89656	High	-0.0845461	-0.159083
TCGA-95-7562-01	71	MALE	T2	N1	M0	II	1	0.238356	2.02494	High	-0.935286	0.854138
TCGA-95-7567-01	61	MALE	T2	N1	M0	II	0	1.55616	1.99926	High	-1.25788	-1.01285
TCGA-95-7944-01	71	MALE	T1	N0	M0	I	0	1.03288	2.05134	High	0.28906	1.28489
TCGA-95-7947-01	67	MALE	T1	N0	M0	I	0	1.30685	1.90333	High	-0.5389	0.0744434
TCGA-95-7948-01	42	FEMALE	T2	N0	M0	I	0	1.30411	0.677743	Low	-1.58372	-1.79784
TCGA-95-8039-01	72	MALE	T1	N0	NA	I	0	2.27397	1.67116	High	-0.22727	-0.763109
TCGA-95-8494-01	67	MALE	T2	N1	M0	II	0	0.230137	2.23293	High	-0.866496	0.0168608
TCGA-95-A4VK-01	74	FEMALE	T2	N2	M0	III	0	1.78356	2.17742	High	-0.292702	0.780565
TCGA-95-A4VN-01	62	FEMALE	T2	N1	M0	II	0	1.51507	2.33785	High	-0.670584	0.0930443
TCGA-95-A4VP-01	66	FEMALE	T2	N2	M0	III	0	1.65753	1.44876	Low	0.983115	0.392355
TCGA-97-7546-01	76	FEMALE	T1	N0	NA	I	0	3.52055	0.772543	Low	0.310972	-1.69469
TCGA-97-7547-01	67	FEMALE	T2	N0	NA	I	0	5.38356	1.00121	Low	0.515099	-0.054411
TCGA-97-7552-01	70	MALE	T2	N0	NA	I	0	5.29315	1.16044	Low	0.795092	-1.04554
TCGA-97-7553-01	58	FEMALE	T1	N0	NA	I	0	5.12329	1.54662	Low	1.51373	-0.232168
TCGA-97-7554-01	83	FEMALE	T2	N2	M0	III	0	2.12329	1.57007	Low	-1.12168	-0.76571
TCGA-97-7937-01	65	MALE	T2	N0	NA	I	0	1.54521	1.51061	Low	-1.58566	-1.66075
TCGA-97-7938-01	76	FEMALE	T1	N0	NA	I	1	0.0493151	1.35782	Low	0.432377	-0.722755
TCGA-97-7941-01	72	FEMALE	T1	N0	NA	I	0	1.32603	1.39073	Low	0.115485	-1.50732
TCGA-97-8171-01	81	MALE	T2	N2	M1	IV	0	1.55616	0.876225	Low	0.300772	-0.24981
TCGA-97-8172-01	75	FEMALE	T2	N0	M0	I	0	1.49315	1.07778	Low	0.0178729	-1.51917
TCGA-97-8174-01	67	MALE	T2	N0	M0	II	1	0.449315	0.505972	Low	0.322345	-0.471451
TCGA-97-8175-01	55	FEMALE	T2	N0	M0	I	0	1.50959	1.92941	High	-0.863066	0.356758
TCGA-97-8176-01	63	MALE	T3	N1	M0	III	1	1.28219	2.35911	High	1.09995	1.43799
TCGA-97-8177-01	59	FEMALE	T2	N0	M0	I	0	1.36712	0.877034	Low	0.875292	-0.458685
TCGA-97-8179-01	72	MALE	T1	N0	M0	I	0	1.19178	1.47243	Low	1.34233	0.392876
TCGA-97-8547-01	78	FEMALE	T2	N2	NA	III	0	1.8	1.73111	High	0.0129078	0.583545
TCGA-97-8552-01	55	FEMALE	T1	N0	NA	I	0	1.71507	0.794447	Low	-0.0647236	-1.9581
TCGA-97-A4LX-01	81	MALE	T2	N0	M0	I	0	1.68219	1.39611	Low	0.236838	1.00426
TCGA-97-A4M0-01	60	FEMALE	T2	N0	M0	I	0	1.7863	1.22702	Low	-0.542434	-1.8952
TCGA-97-A4M1-01	52	FEMALE	T1	N0	M0	I	0	1.64658	0.663887	Low	0.214456	-0.628737
TCGA-97-A4M2-01	66	MALE	T1	N0	M0	I	0	1.70959	0.933616	Low	2.5625	1.21682
TCGA-97-A4M3-01	69	FEMALE	T1	N0	M0	I	0	1.47945	1.12042	Low	0.181401	-1.35858
TCGA-97-A4M5-01	83	MALE	T1	N0	M0	I	0	1.73699	1.43281	Low	0.0426098	-0.499602
TCGA-97-A4M6-01	45	FEMALE	T1	N0	M0	I	0	1.55616	1.15987	Low	0.58396	1.04726
TCGA-97-A4M7-01	74	MALE	T1	N0	M0	I	0	1.72329	1.25754	Low	0.483328	0.245109
TCGA-99-7458-01	74	FEMALE	T4	N0	M0	III	0	2.04658	1.44864	Low	1.03174	-0.595681
TCGA-99-8025-01	72	FEMALE	T3	N2	M0	III	0	2.90411	2.01022	High	-0.922963	-0.525514
TCGA-99-8028-01	50	FEMALE	T1	N0	M0	I	0	3.06301	1.75072	High	0.387474	0.9708
TCGA-99-8032-01	61	MALE	T1	N0	M0	I	0	0.120548	1.64848	High	-0.125167	-0.791287
TCGA-99-8033-01	74	FEMALE	NA	NA	M1	IV	1	1.79726	2.6625	High	0.397511	2.15555
TCGA-99-AA5R-01	70	FEMALE	T1	N0	M0	I	0	1.80274	0.967882	Low	0.572937	-0.245554
TCGA-J2-8192-01	65	FEMALE	T2	N1	NA	II	0	2.02466	1.57676	Low	-0.109265	0.0718609
TCGA-J2-8194-01	69	FEMALE	T3	N0	NA	II	0	1.98356	1.18728	Low	0.957657	0.929418
TCGA-J2-A4AD-01	61	FEMALE	T1	N0	NA	I	1	1.50685	1.8711	High	-1.08947	-0.829942
TCGA-J2-A4AE-01	77	FEMALE	T1	N0	NA	I	0	2.95616	1.11021	Low	0.303726	0.662737
TCGA-J2-A4AG-01	66	FEMALE	T1	N0	NA	I	0	2.70685	1.09412	Low	-0.307453	-0.481494
TCGA-L4-A4E5-01	48	FEMALE	T1	N0	M0	I	0	1.58356	2.1958	High	-0.995614	-0.520995
TCGA-L4-A4E6-01	67	MALE	T1	N0	M0	I	0	1.19178	0.686397	Low	0.869011	0.0955587
TCGA-L9-A443-01	63	FEMALE	T1	N0	NA	I	1	0.528767	1.71802	High	-0.449748	-0.0742573
TCGA-L9-A444-01	60	FEMALE	T1	N0	NA	I	0	0.841096	1.59612	Low	-0.627032	0.185932
TCGA-L9-A50W-01	75	MALE	T1	N1	NA	II	1	1.21096	1.65617	High	-0.295602	-0.365707
TCGA-L9-A5IP-01	40	FEMALE	T3	N2	M1	IV	1	0.158904	3.09229	High	-0.939524	1.77565
TCGA-L9-A743-01	56	MALE	T2	N1	M0	II	0	1.81918	1.92393	High	0.163227	0.783195
TCGA-L9-A7SV-01	69	MALE	T2	N1	M0	II	0	1.54795	1.15819	Low	-0.64303	-0.531375
TCGA-L9-A8F4-01	64	FEMALE	T2	N0	NA	I	0	1.30411	2.16273	High	-0.850007	-1.06661
TCGA-MN-A4N1-01	60	MALE	T2	N1	M0	II	0	2.26575	1.92148	High	-2.56945	-0.2842
TCGA-MN-A4N4-01	57	MALE	T1	N0	M0	I	0	3.21918	1.78107	High	-2.42393	-0.444774
TCGA-MN-A4N5-01	63	MALE	T1	N0	M0	I	0	0.230137	2.33074	High	-0.811998	-0.242959
TCGA-MP-A4SV-01	67	MALE	T2	N0	M0	I	1	7.17808	2.01567	High	-0.0123829	0.076178
TCGA-MP-A4SW-01	53	MALE	T2	N1	M0	II	1	4.87123	1.64445	High	-0.966874	-1.00173
TCGA-MP-A4SY-01	61	MALE	T2	N1	M0	II	1	4.11233	1.80726	High	-0.591763	0.433523
TCGA-MP-A4T4-01	68	FEMALE	T2	N1	M0	II	1	7.16986	1.79571	High	-1.23804	0.321471
TCGA-MP-A4T6-01	76	FEMALE	T1	N2	NA	III	1	4.90411	1.01251	Low	-1.8332	0.0124728
TCGA-MP-A4T7-01	75	FEMALE	T2	N0	M1	IV	1	0.457534	2.53105	High	0.330205	0.438744
TCGA-MP-A4T8-01	68	MALE	T2	N2	M0	III	1	0.441096	2.42832	High	-1.10651	0.110607
TCGA-MP-A4T9-01	54	FEMALE	T2	N2	NA	III	1	3.46575	1.84943	High	0.0183706	-0.921018
TCGA-MP-A4TA-01	75	FEMALE	T1	N0	M0	I	1	2.60274	2.70293	High	0.830131	2.40033
TCGA-MP-A4TC-01	77	MALE	T1	N2	M0	III	1	0.20274	2.46241	High	-1.69542	0.114873
TCGA-MP-A4TD-01	71	MALE	T2	N2	M0	III	1	0.841096	1.5064	Low	1.66058	0.713507
TCGA-MP-A4TE-01	56	MALE	T2	N0	NA	II	1	2.45479	1.88889	High	0.334815	-0.338024
TCGA-MP-A4TF-01	58	FEMALE	T2	N0	M0	II	1	0.920548	2.04906	High	-2.84454	0.466223
TCGA-MP-A4TH-01	70	FEMALE	T1	N0	M0	I	0	2.03014	0.907717	Low	0.263745	-0.639272
TCGA-MP-A4TI-01	72	MALE	T2	N1	M0	II	1	1.17534	2.08812	High	-0.00855157	1.02782
TCGA-MP-A4TJ-01	62	FEMALE	T1	N0	M0	I	1	0.928767	1.6538	High	1.35909	0.515087
TCGA-MP-A4TK-01	56	FEMALE	T2	N1	NA	II	1	1.59452	1.99383	High	-0.895556	-0.765028
TCGA-MP-A5C7-01	76	FEMALE	T2	N0	M0	I	0	6.1589	0.883692	Low	0.95016	0.0916641
TCGA-NJ-A4YF-01	50	FEMALE	T1	N0	M0	I	0	5.92055	2.07365	High	-0.470371	-0.932966
TCGA-NJ-A4YG-01	65	MALE	T2	N0	M0	I	0	6.19452	1.49894	Low	0.200681	-0.0417966
TCGA-NJ-A4YI-01	87	FEMALE	T2	N2	M0	III	1	0.0109589	1.00132	Low	-0.683966	-0.840702
TCGA-NJ-A4YP-01	52	MALE	T2	N0	M0	I	0	0.136986	2.16418	High	0.0498096	1.37937
TCGA-NJ-A4YQ-01	69	FEMALE	T1	N0	M0	I	0	3.92329	2.37109	High	-0.488871	1.64668
TCGA-NJ-A55A-01	76	FEMALE	T2	N0	M0	I	0	0.0410959	1.0613	Low	-0.512749	-2.08568
TCGA-NJ-A55O-01	56	FEMALE	T1	N1	M0	II	0	0.0356164	1.43286	Low	-0.470728	-1.36262
TCGA-NJ-A55R-01	67	MALE	T1	N0	NA	I	0	1.65205	0.964774	Low	1.54017	-0.353238
TCGA-NJ-A7XG-01	49	MALE	T4	N1	M0	III	0	1.69041	1.33674	Low	-0.322138	-0.269473
TCGA-O1-A52J-01	74	FEMALE	T1	N0	NA	I	1	4.92603	1.06433	Low	1.78022	-0.71282
TCGA-S2-AA1A-01	68	FEMALE	T1	N0	M0	I	0	1.40548	0.640105	Low	0.156957	-0.409379

## Sheet: S4
Samples	Stage	OS.time	Gender	OS	age	smoking.status	type
GSM773540	II	437	female	1	55	Never-smoker	primary lung tumor
GSM773541	II	743	female	0	38	Ever-smoker	primary lung tumor
GSM773542	II	2601	male	0	30	Ever-smoker	primary lung tumor
GSM773543	II	1173	female	0	64	Never-smoker	primary lung tumor
GSM773544	II	2369	female	0	63	Never-smoker	primary lung tumor
GSM773545	II	1879	female	0	60	Never-smoker	primary lung tumor
GSM773546	II	606	female	0	68	Never-smoker	primary lung tumor
GSM773547	II	300	male	1	58	Ever-smoker	primary lung tumor
GSM773548	I	1919	female	0	63	Never-smoker	primary lung tumor
GSM773549	I	1835	female	0	56	Never-smoker	primary lung tumor
GSM773550	I	1828	female	0	34	Ever-smoker	primary lung tumor
GSM773551	II	1841	female	1	75	Never-smoker	primary lung tumor
GSM773552	II	639	male	1	60	Ever-smoker	primary lung tumor
GSM773553	I	1311	female	1	46	Never-smoker	primary lung tumor
GSM773554	I	1098	female	0	60	Never-smoker	primary lung tumor
GSM773555	I	1189	male	0	61	Ever-smoker	primary lung tumor
GSM773556	I	3863	male	0	63	Ever-smoker	primary lung tumor
GSM773557	II	1475	male	0	47	Ever-smoker	primary lung tumor
GSM773558	II	1856	male	0	59	Ever-smoker	primary lung tumor
GSM773559	II	3067	male	0	64	Ever-smoker	primary lung tumor
GSM773560	II	1142	male	0	60	Ever-smoker	primary lung tumor
GSM773561	I	1825	male	0	61	Never-smoker	primary lung tumor
GSM773562	I	1610	female	0	53	Never-smoker	primary lung tumor
GSM773563	I	2014	male	0	53	Ever-smoker	primary lung tumor
GSM773564	I	1826	male	0	53	Ever-smoker	primary lung tumor
GSM773565	I	2191	male	0	67	Never-smoker	primary lung tumor
GSM773566	I	3342	female	0	69	Never-smoker	primary lung tumor
GSM773567	I	1328	male	0	64	Ever-smoker	primary lung tumor
GSM773568	I	2925	female	0	69	Never-smoker	primary lung tumor
GSM773569	I	2880	female	0	50	Never-smoker	primary lung tumor
GSM773570	I	1724	female	0	70	Never-smoker	primary lung tumor
GSM773571	II	2765	male	0	57	Never-smoker	primary lung tumor
GSM773572	II	1529	male	0	58	Ever-smoker	primary lung tumor
GSM773573	II	221	male	1	69	Ever-smoker	primary lung tumor
GSM773574	II	546	male	1	61	Ever-smoker	primary lung tumor
GSM773575	II	346	male	1	68	Ever-smoker	primary lung tumor
GSM773576	II	853	female	1	64	Never-smoker	primary lung tumor
GSM773577	II	2661	female	1	69	Never-smoker	primary lung tumor
GSM773578	II	817	female	0	66	Never-smoker	primary lung tumor
GSM773579	II	425	male	1	68	Ever-smoker	primary lung tumor
GSM773580	II	1281	male	0	69	Ever-smoker	primary lung tumor
GSM773581	I	1044	male	0	64	Ever-smoker	primary lung tumor
GSM773582	I	565	male	0	64	Ever-smoker	primary lung tumor
GSM773583	I	1059	male	1	66	Ever-smoker	primary lung tumor
GSM773584	I	1625	male	1	64	Ever-smoker	primary lung tumor
GSM773585	I	1695	female	1	68	Never-smoker	primary lung tumor
GSM773586	I	2976	male	0	68	Ever-smoker	primary lung tumor
GSM773587	I	1143	male	1	63	Ever-smoker	primary lung tumor
GSM773588	I	1682	female	0	58	Never-smoker	primary lung tumor
GSM773589	I	1242	male	1	71	Ever-smoker	primary lung tumor
GSM773590	I	2252	female	0	52	Never-smoker	primary lung tumor
GSM773591	I	943	male	1	66	Ever-smoker	primary lung tumor
GSM773592	I	1346	female	1	66	Never-smoker	primary lung tumor
GSM773593	I	1482	female	1	47	Never-smoker	primary lung tumor
GSM773594	I	2386	male	0	64	Never-smoker	primary lung tumor
GSM773595	I	1560	male	0	54	Never-smoker	primary lung tumor
GSM773596	I	1001	female	1	67	Never-smoker	primary lung tumor
GSM773597	II	259	female	1	54	Never-smoker	primary lung tumor
GSM773598	II	2289	male	0	65	Ever-smoker	primary lung tumor
GSM773599	II	1916	female	0	49	Ever-smoker	primary lung tumor
GSM773600	II	2048	male	0	62	Ever-smoker	primary lung tumor
GSM773601	II	1475	male	0	61	Ever-smoker	primary lung tumor
GSM773602	II	1539	male	0	57	Ever-smoker	primary lung tumor
GSM773603	II	636	male	0	60	Ever-smoker	primary lung tumor
GSM773604	II	1275	male	0	46	Ever-smoker	primary lung tumor
GSM773605	II	2005	male	0	52	Ever-smoker	primary lung tumor
GSM773606	II	1965	female	0	54	Never-smoker	primary lung tumor
GSM773607	I	2425	female	0	58	Never-smoker	primary lung tumor
GSM773608	I	1566	female	0	64	Never-smoker	primary lung tumor
GSM773609	I	990	female	0	65	Never-smoker	primary lung tumor
GSM773610	I	729	male	0	52	Ever-smoker	primary lung tumor
GSM773611	I	2354	male	0	61	Never-smoker	primary lung tumor
GSM773612	I	818	male	0	61	Ever-smoker	primary lung tumor
GSM773613	I	2009	female	0	62	Ever-smoker	primary lung tumor
GSM773614	I	2549	female	0	47	Ever-smoker	primary lung tumor
GSM773615	I	3411	male	0	64	Ever-smoker	primary lung tumor
GSM773616	I	1806	male	0	50	Ever-smoker	primary lung tumor
GSM773617	I	1937	female	0	66	Never-smoker	primary lung tumor
GSM773618	I	1520	male	0	56	Never-smoker	primary lung tumor
GSM773619	I	1375	male	0	76	Ever-smoker	primary lung tumor
GSM773620	I	1756	female	0	56	Never-smoker	primary lung tumor
GSM773621	I	1597	male	0	53	Ever-smoker	primary lung tumor
GSM773622	I	1714	male	0	57	Never-smoker	primary lung tumor
GSM773623	I	1637	female	0	61	Never-smoker	primary lung tumor
GSM773624	I	1653	female	0	66	Never-smoker	primary lung tumor
GSM773625	I	1196	male	0	66	Ever-smoker	primary lung tumor
GSM773626	I	1702	male	0	57	Never-smoker	primary lung tumor
GSM773627	I	2050	female	0	61	Never-smoker	primary lung tumor
GSM773628	I	1256	male	0	63	Ever-smoker	primary lung tumor
GSM773629	I	818	male	0	60	Ever-smoker	primary lung tumor
GSM773630	I	1154	male	0	59	Ever-smoker	primary lung tumor
GSM773631	I	3058	female	0	55	Never-smoker	primary lung tumor
GSM773632	I	1941	male	0	52	Ever-smoker	primary lung tumor
GSM773633	I	1596	female	0	68	Never-smoker	primary lung tumor
GSM773634	I	2450	male	0	55	Ever-smoker	primary lung tumor
GSM773635	I	1881	female	0	64	Never-smoker	primary lung tumor
GSM773636	I	1637	male	0	51	Ever-smoker	primary lung tumor
GSM773637	I	2034	female	0	55	Never-smoker	primary lung tumor
GSM773638	I	2134	female	0	65	Never-smoker	primary lung tumor
GSM773639	II	779	female	1	60	Never-smoker	primary lung tumor
GSM773640	II	540	male	1	58	Ever-smoker	primary lung tumor
GSM773641	II	1317	male	0	68	Ever-smoker	primary lung tumor
GSM773642	II	1980	female	0	65	Never-smoker	primary lung tumor
GSM773643	II	702	male	1	66	Ever-smoker	primary lung tumor
GSM773644	II	564	male	1	66	Ever-smoker	primary lung tumor
GSM773645	II	788	male	1	62	Ever-smoker	primary lung tumor
GSM773646	II	1463	female	0	58	Ever-smoker	primary lung tumor
GSM773647	II	1345	male	1	49	Ever-smoker	primary lung tumor
GSM773648	II	832	male	0	61	Ever-smoker	primary lung tumor
GSM773649	II	2687	female	0	59	Never-smoker	primary lung tumor
GSM773650	II	1122	female	1	53	Never-smoker	primary lung tumor
GSM773651	II	2668	male	0	64	Ever-smoker	primary lung tumor
GSM773652	I	1936	female	0	67	Never-smoker	primary lung tumor
GSM773653	I	871	male	0	69	Ever-smoker	primary lung tumor
GSM773654	I	2671	female	0	61	Never-smoker	primary lung tumor
GSM773655	I	1482	female	0	64	Ever-smoker	primary lung tumor
GSM773656	I	1128	female	0	53	Never-smoker	primary lung tumor
GSM773657	I	1042	female	1	71	Never-smoker	primary lung tumor
GSM773658	I	1229	male	1	52	Never-smoker	primary lung tumor
GSM773659	I	2263	female	1	52	Never-smoker	primary lung tumor
GSM773660	I	1770	female	0	54	Never-smoker	primary lung tumor
GSM773661	I	1433	male	1	49	Ever-smoker	primary lung tumor
GSM773662	I	1823	female	0	68	Never-smoker	primary lung tumor
GSM773663	I	1988	female	0	62	Never-smoker	primary lung tumor
GSM773664	I	1434	female	0	63	Ever-smoker	primary lung tumor
GSM773665	I	630	male	1	63	Ever-smoker	primary lung tumor
GSM773666	I	1537	female	0	62	Never-smoker	primary lung tumor
GSM773667	I	1429	female	1	57	Ever-smoker	primary lung tumor
GSM773668	I	1038	female	1	39	Ever-smoker	primary lung tumor
GSM773669	II	2486	female	0	55	Never-smoker	primary lung tumor
GSM773670	II	740	male	0	47	Ever-smoker	primary lung tumor
GSM773671	II	1042	female	0	64	Never-smoker	primary lung tumor
GSM773672	II	1267	female	0	60	Ever-smoker	primary lung tumor
GSM773673	II	1017	female	0	48	Never-smoker	primary lung tumor
GSM773674	II	1041	male	0	60	Ever-smoker	primary lung tumor
GSM773675	II	1859	male	0	52	Ever-smoker	primary lung tumor
GSM773676	II	1717	female	0	48	Never-smoker	primary lung tumor
GSM773677	II	1494	female	0	60	Never-smoker	primary lung tumor
GSM773678	II	754	male	0	49	Ever-smoker	primary lung tumor
GSM773679	II	2364	male	0	63	Ever-smoker	primary lung tumor
GSM773680	I	1733	male	0	68	Ever-smoker	primary lung tumor
GSM773681	I	1941	female	0	58	Never-smoker	primary lung tumor
GSM773682	I	774	male	0	68	Ever-smoker	primary lung tumor
GSM773683	I	2913	female	0	64	Never-smoker	primary lung tumor
GSM773684	I	1803	male	0	58	Ever-smoker	primary lung tumor
GSM773685	I	1912	male	0	62	Ever-smoker	primary lung tumor
GSM773686	I	1481	female	0	66	Never-smoker	primary lung tumor
GSM773687	I	1231	female	0	68	Ever-smoker	primary lung tumor
GSM773688	I	1964	male	0	68	Never-smoker	primary lung tumor
GSM773689	I	3352	male	0	72	Ever-smoker	primary lung tumor
GSM773690	I	2158	male	0	62	Ever-smoker	primary lung tumor
GSM773691	I	3466	female	0	67	Never-smoker	primary lung tumor
GSM773692	I	3263	male	0	52	Never-smoker	primary lung tumor
GSM773693	I	1823	female	0	67	Never-smoker	primary lung tumor
GSM773694	I	1856	female	0	59	Never-smoker	primary lung tumor
GSM773695	I	2449	female	0	70	Never-smoker	primary lung tumor
GSM773696	I	1859	male	0	59	Ever-smoker	primary lung tumor
GSM773697	I	1998	male	0	56	Ever-smoker	primary lung tumor
GSM773698	I	1852	female	0	69	Ever-smoker	primary lung tumor
GSM773699	I	1894	female	0	61	Ever-smoker	primary lung tumor
GSM773700	I	1861	female	0	54	Never-smoker	primary lung tumor
GSM773701	I	1669	female	0	64	Never-smoker	primary lung tumor
GSM773702	I	3189	female	0	45	Never-smoker	primary lung tumor
GSM773703	I	1822	female	0	55	Never-smoker	primary lung tumor
GSM773704	I	1809	female	0	61	Never-smoker	primary lung tumor
GSM773705	I	2552	female	0	65	Never-smoker	primary lung tumor
GSM773706	I	2968	male	0	65	Never-smoker	primary lung tumor
GSM773707	I	3066	male	0	47	Ever-smoker	primary lung tumor
GSM773708	I	1412	female	0	60	Never-smoker	primary lung tumor
GSM773709	I	1317	male	0	55	Ever-smoker	primary lung tumor
GSM773710	I	1180	female	0	61	Never-smoker	primary lung tumor
GSM773711	I	1688	male	0	67	Ever-smoker	primary lung tumor
GSM773712	I	1417	male	0	69	Ever-smoker	primary lung tumor
GSM773713	I	1426	female	0	65	Never-smoker	primary lung tumor
GSM773714	I	1674	male	0	65	Ever-smoker	primary lung tumor
GSM773715	I	1848	female	0	56	Never-smoker	primary lung tumor
GSM773716	I	1856	female	0	65	Ever-smoker	primary lung tumor
GSM773717	I	1780	female	0	56	Never-smoker	primary lung tumor
GSM773718	I	2084	male	0	59	Never-smoker	primary lung tumor
GSM773719	I	1879	male	0	56	Ever-smoker	primary lung tumor
GSM773720	I	1114	female	0	63	Ever-smoker	primary lung tumor
GSM773721	I	2806	male	0	49	Ever-smoker	primary lung tumor
GSM773722	I	1663	female	0	58	Never-smoker	primary lung tumor
GSM773723	I	1726	male	0	62	Ever-smoker	primary lung tumor
GSM773724	I	1629	female	0	68	Never-smoker	primary lung tumor
GSM773725	I	2179	female	0	66	Never-smoker	primary lung tumor
GSM773726	I	1917	female	0	57	Ever-smoker	primary lung tumor
GSM773727	I	1446	female	0	57	Never-smoker	primary lung tumor
GSM773728	I	1162	female	0	52	Ever-smoker	primary lung tumor
GSM773729	I	1231	female	0	65	Never-smoker	primary lung tumor
GSM773730	I	941	male	0	65	Ever-smoker	primary lung tumor
GSM773731	I	1623	female	0	50	Never-smoker	primary lung tumor
GSM773732	I	1855	female	0	53	Never-smoker	primary lung tumor
GSM773733	I	1404	female	0	53	Never-smoker	primary lung tumor
GSM773734	I	2221	female	0	66	Ever-smoker	primary lung tumor
GSM773735	I	849	female	0	62	Never-smoker	primary lung tumor
GSM773736	I	831	female	0	66	Never-smoker	primary lung tumor
GSM773737	I	3219	male	0	35	Ever-smoker	primary lung tumor
GSM773738	I	2585	female	0	59	Never-smoker	primary lung tumor
GSM773739	I	2442	female	0	67	Never-smoker	primary lung tumor
GSM773740	I	1910	female	0	56	Ever-smoker	primary lung tumor
GSM773741	I	1834	female	0	62	Never-smoker	primary lung tumor
GSM773742	I	2918	female	0	46	Never-smoker	primary lung tumor
GSM773743	I	2285	female	0	67	Never-smoker	primary lung tumor
GSM773744	I	2149	male	0	62	Ever-smoker	primary lung tumor
GSM773745	I	2561	male	0	63	Ever-smoker	primary lung tumor
GSM773746	I	1947	female	0	52	Ever-smoker	primary lung tumor
GSM773747	I	1841	female	0	60	Never-smoker	primary lung tumor
GSM773748	I	1971	female	0	47	Never-smoker	primary lung tumor
GSM773749	I	2409	male	0	56	Ever-smoker	primary lung tumor
GSM773750	I	1624	female	0	56	Never-smoker	primary lung tumor
GSM773751	I	2430	female	0	63	Ever-smoker	primary lung tumor
GSM773752	I	1856	male	0	59	Ever-smoker	primary lung tumor
GSM773753	I	1516	female	0	62	Never-smoker	primary lung tumor
GSM773754	I	1819	male	0	50	Ever-smoker	primary lung tumor
GSM773755	I	2413	male	0	55	Never-smoker	primary lung tumor
GSM773756	I	1849	female	0	54	Ever-smoker	primary lung tumor
GSM773757	I	2181	male	0	65	Never-smoker	primary lung tumor
GSM773758	I	2168	male	0	66	Ever-smoker	primary lung tumor
GSM773759	I	2154	female	0	62	Never-smoker	primary lung tumor
GSM773760	I	2073	female	0	64	Never-smoker	primary lung tumor
GSM773761	I	1994	female	0	64	Never-smoker	primary lung tumor
GSM773762	I	2137	male	0	61	Never-smoker	primary lung tumor
GSM773763	I	1998	female	0	58	Never-smoker	primary lung tumor
GSM773764	I	1908	male	0	49	Ever-smoker	primary lung tumor
GSM773765	I	1660	male	0	58	Ever-smoker	primary lung tumor

## Sheet: S5
Samples	Stage	Smoking	Age	N.Stage	T.Stage	M.Stage	Recurrence	Gender	OS	OS.time
GSM1213670	1A	Current	68.15	0	1	0	N	F	0	7.52
GSM1213671	1B	Current	69.15	0	2	0	N	M	0	7.32
GSM1213672	1A	Ex-smoker	82.36	0	1	0	N	F	0	6.84
GSM1213673	1B	Current	68	0	2	0	Y	M	1	1.91
GSM1213676	1B	Ex-smoker	71.43	0	2	0	Y	M	1	4.33
GSM1213677	1B	Never	44.21	0	2	0	N	F	0	6.22
GSM1213678	2B	Never	74.16	1	2	0	Y	F	1	4.08
GSM1213679	1A	Ex-smoker	66.46	0	1	0	N	M	0	6.31
GSM1213680	1B	Ex-smoker	59.01	0	2	0	N	F	0	5.99
GSM1213681	1B	Ex-smoker	70.56	0	2	0	N	F	0	5.32
GSM1213682	1A	Ex-smoker	72.96	0	1	0	N	F	0	5.56
GSM1213683	1B	Ex-smoker	79.28	0	2	0	N	M	0	5.02
GSM1213685	1A	Current	52.14	0	1	0	N	M	0	6.76
GSM1213686	1B	Ex-smoker	85.78	0	2	0	N	M	1	2.84
GSM1213687	1B	Current	76.93	0	2	0	N	M	0	6.46
GSM1213688	1A	Ex-smoker	73.23	0	1	0	N	M	0	5.76
GSM1213689	1A	Never	77.18	0	1	0	N	F	0	4.95
GSM1213690	2B	Ex-smoker	78.96	1	2	0	Y	F	0	5.12
GSM1213691	1B	Current	78.99	0	2	0	N	M	0	6.39
GSM1213692	1A	Never	55.39	0	1	0	N	F	1	5.74
GSM1213693	2B	Current	61.53	1	2	0	Y	F	1	1.1
GSM1213694	2A	Never	68.66	1	1	0	Y	F	0	6.69
GSM1213695	2B	Current	62.9	1	2	0	N	F	0	5.84
GSM1213696	1B	Ex-smoker	67.04	0	2	0	N	M	0	5.18
GSM1213697	1B	Current	79.71	0	2	0	N	M	0	6.37
GSM1213698	2B	Current	69.59	1	2	0	N	F	1	5.63
GSM1213699	1A	Never	61.13	0	1	0	Y	M	1	1.88
GSM1213700	1B	Never	73.93	0	2	0	Y	F	1	4.03
GSM1213702	2B	Current	55.75	0	3	0	N	M	1	2.93
GSM1213703	1B	Never	75.68	0	2	0	Y	F	1	5.96
GSM1213704	2B	Never	61.59	1	2	0	Y	M	0	5.54
GSM1213707	1B	Never	41.95	0	2	0	Y	F	0	5.41
GSM1213710	2B	Current	67.56	1	2	0	Y	M	0	0.33
GSM1213715	2B	Ex-smoker	72.97	1	2	0	Y	F	0	7.36
GSM1213716	1B	Ex-smoker	73.57	0	2	0	Y	M	1	4.37
GSM1213717	1B	Ex-smoker	63.41	0	2	0	Y	M	1	4.91
GSM1213720	1A	Ex-smoker	67.6	0	1	0	N	M	0	6.37
GSM1213722	1B	Current	68.87	0	2	0	Y	F	1	1.25
GSM1213723	2B	Ex-smoker	79.65	1	2	0	Y	M	1	2.61
GSM1213724	1A	Ex-smoker	76.91	0	1	0	N	M	0	6.28
GSM1213726	2B	Ex-smoker	83.65	1	2	0	N	F	0	6.56
GSM1213727	2A	Current	49.24	1	1	0	Y	M	1	5.79
GSM1213728	1A	Ex-smoker	75.89	0	1	0	N	M	0	5.39
GSM1213730	1B	Ex-smoker	65.26	0	2	0	Y	M	1	3.21
GSM1213733	1B	Current	78.13	0	2	0	Y	M	1	3.48
GSM1213734	2B	Ex-smoker	71.23	1	2	0	N	F	0	5.16
GSM1213735	1B	Ex-smoker	68.14	0	2	0	Y	F	0	6.06
GSM1213736	1B	Ex-smoker	54.09	0	2	0	Y	F	1	0.91
GSM1213737	1A	Never	64.19	0	1	0	N	F	0	2.95
GSM1213738	2A	Current	63.5	1	1	0	N	M	1	3.85
GSM1213739	1B	Ex-smoker	74.91	0	2	0	N	F	0	0.12
GSM1213740	1B	Never	85.91	0	2	0	N	F	0	5.84
GSM1213741	1B	Never	80.61	0	2	0	N	M	1	6.35
GSM1213742	2B	Ex-smoker	80.76	1	2	0	N	M	1	5.26
GSM1213743	1B	Never	40.16	0	2	0	N	F	0	5.03
GSM1213746	1B	Current	60.79	0	2	0	N	M	0	5.17
GSM1213747	2A	Ex-smoker	57.09	1	1	0	N	F	0	4.13
GSM1213749	1B	Never	78.26	0	2	0	Y	M	1	3.2
GSM1213750	2B	Current	50.12	1	2	0	Y	M	1	1.03
GSM1213751	1A	Ex-smoker	49.86	0	1	0	N	F	0	4.91
GSM1213752	1B	Ex-smoker	64.73	0	2	0	Y	M	1	0.97
GSM1213753	1B	Current	80.78	0	2	0	Y	F	1	3.09
GSM1213754	2B	Current	72.96	1	2	0	Y	M	1	2.02
GSM1213756	1A	Ex-smoker	60.85	0	1	0	N	M	0	5.27
GSM1213757	1B	Ex-smoker	69.77	0	2	0	Y	M	0	5.75
GSM1213758	1B	Ex-smoker	61.98	0	2	0	Y	M	0	5.51
GSM1213759	1B	Current	49.41	0	2	0	N	M	0	5.49
GSM1213760	1A	Ex-smoker	78.11	0	1	0	N	F	0	4.57
GSM1213761	1A	Current	63.1	0	1	0	N	F	0	4.93
GSM1213762	2B	Current	57.68	0	3	0	Y	F	1	0.86
GSM1213763	1B	Current	62.23	0	2	0	N	F	1	1.95
GSM1213764	1B	Never	63.54	0	2	0	N	F	0	7.75
GSM1213768	1B	Current	60.6	0	2	0	N	M	0	4.34
GSM1213769	1A	Ex-smoker	57.75	0	1	0	Y	F	0	5.29
GSM1213770	2B	Ex-smoker	68.59	1	2	0	N	M	1	2.11
GSM1213773	1B	Ex-smoker	69.43	0	2	0	N	F	1	4.79
GSM1213774	2B	Current	68.25	1	2	0	Y	M	1	3.01
GSM1213775	1A	Current	70.52	0	1	0	N	M	1	3.14
GSM1213777	1B	Ex-smoker	66.69	0	2	0	N	M	0	5.45
GSM1213779	1B	Current	73.02	0	2	0	N	F	0	3.11
GSM1213780	1A	Unable to determine	84.19	0	1	0	N	M	1	0.65
GSM1213781	2B	Ex-smoker	70.96	1	2	0	N	M	1	1.8
GSM1213782	1A	Ex-smoker	74.74	0	1	0	N	M	0	3.21
GSM1213783	1A	Ex-smoker	83.58	0	1	0	N	F	1	0.6
GSM1213784	1A	Ex-smoker	66.38	0	1	0	N	M	0	5.2
GSM1213785	1A	Unable to determine	73.63	0	1	0	Y	M	1	3.89
GSM1213787	1B	Never	71.22	0	2	0	Y	F	0	3.43
GSM1213788	2B	Ex-smoker	80.54	1	2	0	Y	M	1	1.49
GSM1213792	1B	Ex-smoker	79.62	0	2	0	N	F	1	2.92
GSM1213793	1B	Never	72.67	0	2	0	N	F	0	2.69
GSM1213794	1A	Never	56.71	0	1	0	N	F	0	4.99
GSM1213795	1A	Unable to determine	60.29	0	1	0	N	F	0	6.67
GSM1213797	1A	Current	70.91	0	1	0	N	M	0	5.84
GSM1213798	1B	Ex-smoker	75.03	0	2	0	U	M	0	10.88
GSM1213800	1A	Never	84.48	0	1	0	N	F	0	0.51
GSM1213801	2A	Ex-smoker	76.94	1	1	0	U	M	1	4.04
GSM1213803	1B	Current	73.69	0	2	0	N	M	0	1.54
GSM1213804	1B	Unable to determine	80.83	0	2	0	N	F	0	7.83
GSM1213805	1B	Ex-smoker	47.09	0	2	0	N	M	0	6.02
GSM1213806	1B	Current	69.03	0	2	0	N	M	0	1.71
GSM1213807	2B	Current	69.92	1	2	0	N	M	0	0.71
GSM1213808	1A	Never	48.8	0	1	0	N	F	0	5
GSM1213809	1A	Ex-smoker	78.58	0	1	0	N	F	0	1.27
GSM1213810	1B	Never	70.38	0	2	0	N	F	0	0.15
GSM1213811	2A	Ex-smoker	62.68	1	1	0	N	M	0	1.37
GSM1213812	2B	Ex-smoker	62.17	1	2	0	N	M	1	0.8
GSM1213814	1B	Ex-smoker	70.82	0	2	0	N	F	0	5.1
GSM1213816	2B	Unable to determine	70.56	1	2	0	N	M	0	0.09
GSM1213818	2B	Ex-smoker	84.95	1	2	0	N	F	0	3.38
GSM1213819	1B	Unable to determine	75.7	0	2	0	N	M	1	1.52
GSM1213820	1B	Unable to determine	67.62	0	2	0	N	F	1	1.91
GSM1213824	2B	Ex-smoker	70.73	1	2	0	N	F	1	1.59
GSM1213825	1A	Ex-smoker	64.13	0	1	0	N	F	0	7.38
GSM1213826	1B	Ex-smoker	71.7	0	2	0	N	M	1	0.57
GSM1213827	1A	Current	61.13	0	1	0	N	M	0	4.17
GSM1213831	2B	Unable to determine	76.71	1	2	0	N	M	0	5.13
GSM1213833	1B	Ex-smoker	68.95	0	2	0	Y	F	1	0.56
GSM1213834	1B	Unable to determine	68.32	0	2	0	N	F	0	2.71
GSM1213836	2A	Unable to determine	55.53	1	1	0	N	F	0	1.26
GSM1213837	1B	Current	74.09	0	2	0	N	F	1	7.61
GSM1213840	1A	Unable to determine	65.69	0	1	0	U	F	1	1.23
GSM1213844	1A	Unable to determine	70.62	0	1	0	N	M	0	4.54
GSM1213845	2B	Ex-smoker	71.84	1	2	0	Y	F	1	1.2
GSM1213846	1B	Current	75.58	0	2	0	N	M	1	0.31
GSM1213847	1A	Never	76.07	0	1	0	N	M	0	8.26
GSM1213848	2B	Ex-smoker	76.25	1	2	0	N	F	1	0.1
GSM1213849	1A	Current	60.08	0	1	0	N	F	0	4.16

## Sheet: S6
Samples	OS.time	Gender	OS	age	type
GSM748053	121	F	0	62	lung tumor
GSM748054	21	M	1	50	lung tumor
GSM748055	86	F	1	62	lung tumor
GSM748056	10	M	1	71	lung tumor
GSM748057	81	M	1	62	lung tumor
GSM748058	68	F	0	53	lung tumor
GSM748059	52	M	1	67	lung tumor
GSM748061	70	M	1	63	lung tumor
GSM748062	115	M	0	78	lung tumor
GSM748063	13	M	1	71	lung tumor
GSM748064	118	F	0	44	lung tumor
GSM748065	104	M	1	51	lung tumor
GSM748066	5	M	1	51	lung tumor
GSM748067	218	M	0	58	lung tumor
GSM748068	87	M	0	52	lung tumor
GSM748069	5	M	0	62	lung tumor
GSM748071	51	M	0	60	lung tumor
GSM748072	134	M	0	70	lung tumor
GSM748073	36	M	1	72	lung tumor
GSM748074	54	M	0	65	lung tumor
GSM748075	28	M	1	65	lung tumor
GSM748076	228	M	1	67	lung tumor
GSM748077	18	M	1	80	lung tumor
GSM748078	58	M	0	77	lung tumor
GSM748079	28	M	1	65	lung tumor
GSM748080	64	M	0	60	lung tumor
GSM748081	6	M	0	58	lung tumor
GSM748083	8	M	1	53	lung tumor
GSM748084	68	M	1	74	lung tumor
GSM748085	88	M	1	78	lung tumor
GSM748086	131	M	0	71	lung tumor
GSM748087	101	M	0	60	lung tumor
GSM748088	170	M	0	52	lung tumor
GSM748089	3	M	1	48	lung tumor
GSM748090	88	M	0	56	lung tumor
GSM748091	84	M	0	49	lung tumor
GSM748092	116	F	0	53	lung tumor
GSM748093	44	M	1	62	lung tumor
GSM748094	108	M	1	59	lung tumor
GSM748095	55	M	0	56	lung tumor
GSM748096	2	M	1	78	lung tumor
GSM748097	55	F	0	74	lung tumor
GSM748098	111	M	1	60	lung tumor
GSM748099	76	F	1	70	lung tumor
GSM748100	46	M	1	62	lung tumor
GSM748101	175	F	1	70	lung tumor
GSM748102	203	M	0	64	lung tumor
GSM748103	59	F	0	84	lung tumor
GSM748104	54	F	1	72	lung tumor
GSM748105	124	M	1	75	lung tumor
GSM748106	199	M	0	52	lung tumor
GSM748108	62	F	0	63	lung tumor
GSM748109	40	M	1	57	lung tumor
GSM748110	52	M	0	69	lung tumor
GSM748111	25	M	1	60	lung tumor
GSM748112	16	M	1	54	lung tumor
GSM748113	50	M	1	55	lung tumor
GSM748115	17	M	1	74	lung tumor
GSM748116	18	M	1	77	lung tumor
GSM748117	11	M	1	69	lung tumor
GSM748119	220	M	0	53	lung tumor
GSM748120	45	M	1	67	lung tumor
GSM748121	85	F	0	47	lung tumor
GSM748122	113	M	0	66	lung tumor
GSM748123	12	M	1	59	lung tumor
GSM748124	81	M	0	57	lung tumor
GSM748125	56	M	0	65	lung tumor
GSM748126	69	M	0	49	lung tumor
GSM748127	52	M	1	69	lung tumor
GSM748128	72	M	0	53	lung tumor
GSM748130	12	M	1	60	lung tumor
GSM748131	13	M	1	73	lung tumor
GSM748132	1	M	1	63	lung tumor
GSM748133	256	M	0	60	lung tumor
GSM748134	0	F	1	78	lung tumor
GSM748135	175	M	0	61	lung tumor
GSM748136	84	M	1	81	lung tumor
GSM748137	49	M	0	57	lung tumor
GSM748138	25	M	1	53	lung tumor
GSM748139	150	M	1	65	lung tumor
GSM748140	16	M	1	57	lung tumor
GSM748141	124	M	1	59	lung tumor
GSM748142	99	M	0	52	lung tumor
GSM748143	127	M	1	56	lung tumor
GSM748144	53	M	1	82	lung tumor
GSM748145	80	M	0	67	lung tumor
GSM748146	18	M	1	56	lung tumor
GSM748147	117	M	0	76	lung tumor
GSM748148	68	M	1	76	lung tumor
GSM748149	122	M	0	56	lung tumor
GSM748150	56	M	0	56	lung tumor
GSM748151	57	M	1	63	lung tumor
GSM748152	177	M	0	55	lung tumor
GSM748154	33	M	1	71	lung tumor
GSM748155	12	F	1	56	lung tumor
GSM748156	6	M	1	67	lung tumor
GSM748157	137	M	0	62	lung tumor
GSM748159	59	M	0	46	lung tumor
GSM748160	216	M	0	63	lung tumor
GSM748161	164	M	1	56	lung tumor
GSM748162	89	M	0	57	lung tumor
GSM748163	89	M	1	63	lung tumor
GSM748164	61	M	0	72	lung tumor
GSM748165	17	M	1	72	lung tumor
GSM748166	65	F	0	44	lung tumor
GSM748167	123	M	0	58	lung tumor
GSM748169	129	M	0	54	lung tumor
GSM748170	2	F	1	69	lung tumor
GSM748171	13	M	1	77	lung tumor
GSM748172	62	M	0	64	lung tumor
GSM748173	14	M	1	50	lung tumor
GSM748174	14	M	1	81	lung tumor
GSM748175	134	M	0	61	lung tumor
GSM748177	80	M	0	63	lung tumor
GSM748178	0	M	1	74	lung tumor
GSM748179	7	F	1	47	lung tumor
GSM748180	100	M	0	75	lung tumor
GSM748181	51	F	0	56	lung tumor
GSM748182	32	M	1	71	lung tumor
GSM748183	13	M	1	63	lung tumor
GSM748185	104	M	0	61	lung tumor
GSM748186	11	M	1	57	lung tumor
GSM748187	107	M	1	71	lung tumor
GSM748188	99	M	1	71	lung tumor
GSM748189	17	F	1	73	lung tumor
GSM748191	172	M	1	53	lung tumor
GSM748193	8	M	1	64	lung tumor
GSM748195	11	M	1	57	lung tumor
GSM748196	41	M	1	60	lung tumor
GSM748198	14	M	1	74	lung tumor
GSM748202	28	M	1	77	lung tumor
GSM748209	4	M	1	68	lung tumor
GSM748210	18	M	1	55	lung tumor
GSM748211	41	M	0	53	lung tumor
GSM748212	5	M	1	68	lung tumor
GSM748213	9	M	1	67	lung tumor
GSM748214	3	M	1	70	lung tumor
GSM748215	10	M	1	54	lung tumor
GSM748220	4	F	0	58	lung tumor
GSM748221	70	M	1	58	lung tumor
GSM748222	11	M	1	ND	lung tumor
GSM748223	184	M	0	57	lung tumor
GSM748224	155	F	0	52	lung tumor
GSM748225	123	M	0	29	lung tumor
GSM748226	179	M	1	63	lung tumor
GSM748227	119	M	0	15	lung tumor
GSM748228	204	F	0	24	lung tumor
GSM748239	3	M	1	65	lung tumor
GSM748240	16	M	1	52	lung tumor
GSM748242	13	F	1	64	lung tumor
GSM748243	102	M	1	62	lung tumor
GSM748244	16	M	1	56	lung tumor
GSM748245	17	M	1	59	lung tumor
GSM748246	11	M	1	62	lung tumor
GSM748247	11	M	1	47	lung tumor
GSM748248	3	M	1	83	lung tumor
GSM748249	30	M	1	71	lung tumor
GSM748250	77	M	0	51	lung tumor
GSM748251	2	F	1	69	lung tumor
GSM748252	140	M	0	69	lung tumor
GSM748253	10	M	1	73	lung tumor
GSM748254	4	M	1	68	lung tumor
GSM748255	4	M	1	68	lung tumor
GSM748256	51	M	1	75	lung tumor
GSM748257	2	M	1	67	lung tumor
GSM748258	5	M	1	40	lung tumor
GSM748259	121	F	0	39	lung tumor
GSM748260	111	F	0	51	lung tumor
GSM748261	105	M	0	71	lung tumor
GSM748262	115	F	0	57	lung tumor
GSM748263	102	M	1	17	lung tumor
GSM748264	21	M	1	69	lung tumor
GSM748265	59	M	1	70	lung tumor
GSM748266	66	F	0	27	lung tumor
GSM748267	244	F	0	42	lung tumor
GSM748268	223	M	0	31	lung tumor
GSM748269	157	M	0	25	lung tumor
GSM748270	175	M	0	56	lung tumor
GSM748271	16	F	1	69	lung tumor
GSM748272	78	F	0	35	lung tumor
GSM748273	67	M	0	80	lung tumor
GSM748274	180	M	0	31	lung tumor
GSM748275	52	M	1	66	lung tumor
GSM748276	28	M	1	53	lung tumor
GSM748277	193	M	1	70	lung tumor
GSM748278	12	M	1	70	lung tumor
GSM748279	205	M	0	44	lung tumor
GSM748280	8	M	1	57	lung tumor
GSM748281	4	M	1	80	lung tumor
GSM748282	6	M	1	65	lung tumor
GSM748283	55	M	1	50	lung tumor
GSM748284	125	M	1	60	lung tumor
GSM748285	13	M	1	70	lung tumor
GSM748286	204	M	0	48	lung tumor
GSM748287	15	F	1	58	lung tumor
GSM748288	5	F	1	66	lung tumor
GSM748291	3	M	1	65	lung tumor
GSM748292	179	M	1	64	lung tumor
GSM748294	48	M	1	66	lung tumor
GSM748295	50	M	1	70	lung tumor
GSM748296	3	M	0	50	lung tumor
GSM748297	5	M	1	75	lung tumor
GSM748298	188	F	0	65	lung tumor
GSM748299	2	M	1	79	lung tumor
GSM748300	7	M	1	80	lung tumor
GSM748301	24	M	1	44	lung tumor
GSM748302	91	M	0	68	lung tumor
GSM748303	17	M	0	55	lung tumor
GSM748304	13	M	1	67	lung tumor
GSM748305	7	M	1	56	lung tumor
GSM748306	22	M	1	82	lung tumor
GSM748307	76	M	1	57	lung tumor
GSM748308	27	M	1	64	lung tumor
GSM748309	4	M	1	54	lung tumor
GSM748310	58	M	1	64	lung tumor
GSM748311	48	M	1	50	lung tumor
GSM748312	13	M	1	60	lung tumor
GSM748313	3	M	1	57	lung tumor
GSM748314	143	M	1	65	lung tumor
GSM748315	10	M	1	62	lung tumor
GSM748316	19	F	1	65	lung tumor
GSM748317	5	M	1	69	lung tumor
GSM748318	134	M	1	77	lung tumor
GSM748319	0	M	1	71	lung tumor
GSM748320	16	M	1	55	lung tumor
GSM748321	34	M	1	50	lung tumor
GSM748323	5	M	1	50	lung tumor
GSM748324	52	M	1	73	lung tumor
GSM748325	8	M	1	66	lung tumor
GSM748326	11	M	1	79	lung tumor
GSM748327	28	F	1	53	lung tumor
GSM748328	3	M	1	58	lung tumor
GSM748329	2	M	1	70	lung tumor
GSM748330	8	M	1	64	lung tumor
GSM748331	0	M	1	82	lung tumor
GSM748332	27	M	1	77	lung tumor
GSM748333	41	M	1	61	lung tumor
GSM748334	93	M	1	70	lung tumor
GSM748335	88	M	1	71	lung tumor
GSM748336	5	F	1	67	lung tumor
GSM748337	2	M	1	74	lung tumor
GSM748338	1	M	1	61	lung tumor
GSM748339	2	M	1	47	lung tumor
GSM748341	206	M	0	46	lung tumor
GSM748342	104	M	1	63	lung tumor
GSM748343	4	M	1	69	lung tumor
GSM748344	79	M	1	54	lung tumor
GSM748345	9	M	1	45	lung tumor
GSM748346	15	M	1	58	lung tumor
GSM748347	8	M	1	55	lung tumor
GSM748348	10	M	1	54	lung tumor
GSM748349	6	M	1	72	lung tumor
GSM748350	5	M	1	74	lung tumor
GSM748351	63	F	1	59	lung tumor
GSM748352	9	M	1	39	lung tumor
GSM748353	20	M	1	65	lung tumor
GSM748354	7	M	1	62	lung tumor
GSM748355	81	M	1	77	lung tumor
GSM748357	2	M	1	52	lung tumor
GSM748358	103	F	1	66	lung tumor
GSM748359	6	M	1	71	lung tumor
GSM748360	111	M	0	49	lung tumor
GSM748361	7	M	1	77	lung tumor
GSM748362	41	F	0	67	lung tumor
GSM748363	8	M	1	56	lung tumor
GSM748364	10	M	1	51	lung tumor
GSM748365	4	M	1	60	lung tumor
GSM748366	1	M	1	66	lung tumor
GSM1465989	221	F	0	60	lung tumor
GSM1465991	57	M	1	66	lung tumor
GSM1465992	43	F	1	70	lung tumor
GSM1465993	14	M	1	82	lung tumor
GSM1465994	11	M	1	63	lung tumor
GSM1465995	12	M	0	76	lung tumor
GSM1465996	33	M	1	75	lung tumor
GSM1465997	24	M	0	65	lung tumor
GSM1465998	200	M	0	48	lung tumor
GSM1465999	73	M	1	72	lung tumor

## Sheet: S7
Patients	Gender	Age	Histologic	Degree Of Differentiation	Metastasis	Stage	Smoke	Alcohol Consumption	Treatment History
Case 1	male	67	LUAD	unknown	Yes	Stage III	Yes	Yes	Yes
Case 2	male	56	LUAD	unknown	Yes	Stage IV	Yes	Yes	Yes
Case 3	male	74	LUAD	poorly differentiated	Yes	Stage IV	Yes	No	Yes
Case 4	male	68	LUAD	poorly differentiated	unknown	Stage III	Yes	Yes	Yes
Case 5	male	55	LUAD	poorly differentiated	Yes	Stage IV	Yes	No	Yes
Case 6	male	74	LUAD	middle differentiated	unknown	Stage I	Yes	Yes	Yes
Case 7	female	46	LUAD	poorly differentiated	Yes	Stage IV	No	No	Yes
Case 8	female	63	LUAD	poorly differentiated	Yes	Stage IV	No	No	Yes
Case 9	female	72	LUAD	unknown	Yes	Stage IV	No	Yes	Yes
Case 10	female	51	LUAD	unknown	Yes	Stage IV	No	No	Yes
Case 11	male	38	LUAD	unknown	Yes	Stage IV	Yes	No	No
Case 12	female	64	LUAD	unknown	Yes	Stage IV	No	No	Yes
Case 13	male	67	LUAD	poorly differentiated	unknown	Stage III	Yes	No	Yes
Case 14	male	57	LUSC	poorly differentiated	Yes	Stage IV	Yes	Yes	No
Case 15	male	52	SCLC	unknown	Yes	Stage III	No	No	Yes
